# Supplementary material for: Role of primary aging hallmarks in Alzheimer´s disease
Source: Theranostics. 2023 Jan 1;13(1):197–230. doi: 10.7150/thno.79535 (PMC9800733; doi:10.7150/thno.79535)
Supplement: Supplementary file 1 — Supplementary table. [file thnov13p0197s1.xlsx]

## Sheet: Dataset for Fig.5
Table S1. The dataset for Figure 5
gene	H3K27ac	H3K4me3	H3K4me1	H3K9ac	H3K36me3	H3K4me2	H3K27me3	H3K9me3	H3K4ac	Cistrome name	group
MYC	0	0	1	0	1	0	0	0	0	MYC	CTCF
RAD21	1	1	1	1	0	0	1	0	0	RAD21	CTCF
POU5F1	0	0	1	0	0	0	1	0	0	POU5F1	CTCF
NANOG	1	1	1	0	1	0	1	0	0	NANOG	CTCF
SMC3	1	1	0	0	0	1	0	0	0	SMC3	CTCF
SUZ12	1	1	0	1	0	0	0	0	0	SUZ12	CTCF
EED	1	1	0	1	0	0	0	0	0	EED	CTCF
NPM1	1	1	0	0	1	0	0	1	0	NPM1	CTCF
DDX5	1	1	0	0	1	0	0	0	0	DDX5	CTCF
FBXW7	1	1	1	0	0	0	0	0	0	FBXW7	CTCF
CHD8	1	0	0	1	1	0	0	0	0	CHD8	CTCF
KAT2A	1	1	1	0	0	1	0	0	0	KAT2A	CTCF
NIPBL	1	1	1	1	0	0	0	0	1	NIPBL	CTCF
STAG2	1	1	0	0	0	0	0	1	0	STAG2	CTCF
SKP2	1	1	0	0	0	0	0	0	0	SKP2	CTCF
SAP30	1	1	1	0	0	0	0	1	0	SAP30	CTCF
HDAC1	1	0	1	0	1	1	0	1	0	HDAC1	REST
CREBBP	1	1	0	0	0	0	0	0	0	CREBBP	REST
HIST1H2BD	1	1	0	0	0	0	0	0	0	H2BC5	REST
HIST1H2BH	1	1	0	0	0	0	0	0	0	H2BC9	REST
HIST1H2BJ	1	1	0	0	0	1	0	0	0	H2BC11	REST
KDM1A	1	1	0	0	0	1	0	1	0	KDM1A	REST
RCOR1	1	1	1	1	0	0	0	0	0	RCOR1	REST
MTA2	1	0	0	0	0	0	0	0	0	MTA2	REST
YY1	1	1	1	1	0	0	1	0	1	YY1	REST
SIN3B	1	0	1	0	0	0	0	0	0	SIN3B	REST
RB1	1	1	1	1	0	0	0	1	0	RB1	REST
MBD2	1	0	1	1	0	1	0	0	0	MBD2	REST
SNAI1	0	1	0	0	0	0	1	0	0	SNAI1	REST
HTT	1	1	0	1	0	0	0	0	0	HTT	REST
RBL2	1	1	1	0	0	0	0	0	0	RBL2	REST
CTDSP1	1	1	0	0	0	0	1	0	0	CTDSP1	REST
EP300	1	1	1	1	0	0	1	0	0	EP300	both
TP53	1	1	0	1	1	0	0	0	0	TP53	both
SIN3A	1	1	1	0	1	1	1	1	0	SIN3A	both
NCOR1	1	1	1	1	0	0	1	0	1	NCOR1	both
CTCF	1	1	1	1	0	1	0	0	0	CTCF	TF
REST	1	1	0	1	0	0	0	0	1	REST	TF

## Sheet: Whole Cistrom screening result
Table S2. The cistrome screening results for Figure 5
gene	GSM_ID	Factor	Biosource	RP_score
CHD8	GSM1119121	H3K27ac	Cortex;Brain	0.802976
CHD8	GSM1660043	H3K27ac	Brain	0.776249
CHD8	GSM1119146	H3K27ac	Cortex;Brain	0.776076
CHD8	GSM2664357	H3K27ac	GI-CA-N;Neuroblastoma cell	0.774779
CHD8	GSM2664357	H3K27ac	GI-CA-N;Neuroblastoma cell	0.774779
CHD8	GSM2046839	H3K27ac	Mesenchymal Stem Cell;Umbilical Cord	0.742851
CHD8	GSM2664347	H3K27ac	Neuroblastoma cell	0.742069
CHD8	GSM2664347	H3K27ac	Neuroblastoma cell	0.742069
CHD8	GSM807397	H3K56ac	H1;Embryonic Stem Cell;Embryo	0.73651
CHD8	GSM807397	H3K56ac	H1;Embryonic Stem Cell;Embryo	0.73651
CHD8	GSM2507474	H3K27ac	iPSC	0.736478
CHD8	GSM2664319	H3K27ac	CLB-Ga;Neuroblastoma cell	0.729701
CHD8	GSM2664319	H3K27ac	CLB-Ga;Neuroblastoma cell	0.729701
CHD8	GSM1119177	H3K27ac	Cortex;Brain	0.722303
CHD8	GSM1119122	H3K27ac	Cortex;Brain	0.717004
CHD8	GSM867104	H3ac	H1;Embryonic Stem Cell;Embryo	0.716185
CHD8	GSM867104	H3ac	H1;Embryonic Stem Cell;Embryo	0.716185
CHD8	GSM807396	H3K23me2	H9;Embryonic Stem Cell;Embryo	0.715763
CHD8	GSM807396	H3K23me2	H9;Embryonic Stem Cell;Embryo	0.715763
CHD8	GSM2507475	H3K27ac	iPSC	0.71485
CHD8	GSM1119165	H3K27ac	Cortex;Brain	0.714454
CHD8	GSM1660040	H3K27ac	Brain	0.707735
CHD8	GSM772760	H3K9ac	Mesenchymal Stem Cell;Adipose	0.707073
CHD8	GSM1112794	H3K27ac	Mesenchymal Stem Cell;Bone Marrow	0.69913
CHD8	ENCSR566DVZ_3	H3K27ac	Embryonic Stem Cell	0.698774
CHD8	ENCSR566DVZ_3	H3K27ac	Embryonic Stem Cell	0.698774
CHD8	GSM1119126	H3K27ac	Cortex;Brain	0.696818
CHD8	GSM1835853	H3K27ac	Brain	0.696713
CHD8	GSM1660031	H3K27ac	Brain	0.696666
CHD8	GSM818022	H3K18ac	H1;Embryonic Stem Cell;Embryo	0.695343
CHD8	GSM818022	H3K18ac	H1;Embryonic Stem Cell;Embryo	0.695343
CHD8	GSM1660045	H3K27ac	Brain	0.695161
CHD8	GSM1119157	H3K27ac	Cortex;Brain	0.694483
CHD8	GSM2648925	H3K27ac	H9;Embryonic Stem Cell;Embryo	0.691794
CHD8	GSM2648925	H3K27ac	H9;Embryonic Stem Cell;Embryo	0.691794
CHD8	GSM1705260	H3K27ac	Embryonic Stem Cell;Embryo	0.691057
CHD8	GSM1705260	H3K27ac	Embryonic Stem Cell;Embryo	0.691057
CHD8	GSM1119162	H3K27ac	Cortex;Brain	0.690138
CHD8	GSM1119132	H3K27ac	Cortex;Brain	0.689149
CHD8	GSM1119155	H3K27ac	Cortex;Brain	0.689097
CHD8	GSM772912	H3K36me3	HUES64;Embryonic Stem Cell;Embryo	0.688875
CHD8	GSM772912	H3K36me3	HUES64;Embryonic Stem Cell;Embryo	0.688875
CHD8	GSM2664337	H3K27ac	SJNB-12;Neuroblastoma cell	0.685373
CHD8	GSM2664337	H3K27ac	SJNB-12;Neuroblastoma cell	0.685373
CREBBP	GSM1517547	H3K27ac	SK-N-MC;Brain	0.802334
CREBBP	GSM575281	H3K4me3	BG03;Embryonic Stem Cell;Embryo	0.685433
CREBBP	GSM575281	H3K4me3	BG03;Embryonic Stem Cell;Embryo	0.685433
CREBBP	GSM1316335	H3K27ac	CyT49;Embryonic Stem Cell;Embryo	0.652506
CREBBP	GSM1316335	H3K27ac	CyT49;Embryonic Stem Cell;Embryo	0.652506
CREBBP	GSM1273665	H3K27ac	Embryonic Stem Cell;Embryo	0.619453
CREBBP	GSM1273665	H3K27ac	Embryonic Stem Cell;Embryo	0.619453
CREBBP	GSM1817155	H3K27ac	Neural crest cell;Cranial	0.604716
CREBBP	GSM908942	H2BK120ac	H1;Embryonic Stem Cell;Embryo	0.587834
CREBBP	GSM908942	H2BK120ac	H1;Embryonic Stem Cell;Embryo	0.587834
CREBBP	GSM2288181	H3K4me3	PAR;Astrocyte	0.565293
CREBBP	GSM997249	H3K27ac	HUES64;Embryonic Stem Cell;Embryo	0.563643
CREBBP	GSM997249	H3K27ac	HUES64;Embryonic Stem Cell;Embryo	0.563643
CREBBP	GSM1013120	H2BK15ac	H1;Embryonic Stem Cell;Embryo	0.561836
CREBBP	GSM1013120	H2BK15ac	H1;Embryonic Stem Cell;Embryo	0.561836
CREBBP	GSM2288186	H3K4me3	Astrocyte	0.505651
CREBBP	GSM605306	H3K23me2	H1;Embryonic Stem Cell;Embryo	0.502802
CREBBP	GSM605306	H3K23me2	H1;Embryonic Stem Cell;Embryo	0.502802
CTCF	GSM1517545	H3K27ac	SK-N-MC;Brain	0.934747
CTCF	ENCSR564IGJ_2	H3K27ac	SK-N-SH;Neuroblastoma cell;Brain	0.932241
CTCF	ENCSR564IGJ_2	H3K27ac	SK-N-SH;Neuroblastoma cell;Brain	0.932241
CTCF	ENCSR564IGJ_2	H3K27ac	SK-N-SH;Neuroblastoma cell;Brain	0.932241
CTCF	GSM909314	DNase	H1;Embryonic Stem Cell;Embryo	0.838692
CTCF	GSM909314	DNase	H1;Embryonic Stem Cell;Embryo	0.838692
CTCF	GSM2898822	ATAC-seq	Stem cell	0.753412
CTCF	GSM1517547	H3K27ac	SK-N-MC;Brain	0.739363
CTCF	GSM1817156	H3K27ac	Neural crest cell;Cranial	0.738509
CTCF	GSM1817153	H3K27ac	Neural crest cell;Cranial	0.709259
CTCF	GSM1866080	H3K27ac	Brain	0.709046
CTCF	GSM1817155	H3K27ac	Neural crest cell;Cranial	0.69964
CTCF	GSM2046840	H3K27ac	Mesenchymal Stem Cell;Umbilical Cord	0.697917
CTCF	GSM1014508	DNase	HA-sp;Astrocyte;Spinal Cord	0.689389
CTCF	GSM1517556	H3K27ac	SK-N-MC;Brain	0.681386
CTCF	GSM1517554	H3K27ac	SK-N-MC;Brain	0.678064
CTCF	GSM1003533	H3K4me2	Astrocyte;Brain	0.673745
CTCF	GSM1003533	H3K4me2	Astrocyte;Brain	0.673745
CTCF	GSM2579550	ATAC-seq	Embryonic Stem Cell	0.667995
CTCF	GSM2579550	ATAC-seq	Embryonic Stem Cell	0.667995
CTCF	GSM2664363	H3K27ac	EBC-1;Neuroblastoma cell	0.663632
CTCF	GSM2664363	H3K27ac	EBC-1;Neuroblastoma cell	0.663632
CTCF	GSM1817161	H3K27ac	Neural crest cell;Cranial	0.657949
CTCF	GSM1505669	H3K27ac	HUES64;Embryonic Stem Cell;Embryo	0.656934
CTCF	GSM1505669	H3K27ac	HUES64;Embryonic Stem Cell;Embryo	0.656934
CTCF	GSM772748	H3K4me1	Mesenchymal Stem Cell;Adipose	0.65644
CTCF	GSM1576985	H3K27ac	Mesenchymal Stem Cell;Umbilical Cord	0.653147
CTCF	GSM1273670	H3K27ac	Embryonic Stem Cell;Embryo	0.647505
CTCF	GSM1273670	H3K27ac	Embryonic Stem Cell;Embryo	0.647505
CTCF	ENCSR564IGJ_1	H3K27ac	SK-N-SH;Neuroblastoma cell;Brain	0.644549
CTCF	ENCSR564IGJ_1	H3K27ac	SK-N-SH;Neuroblastoma cell;Brain	0.644549
CTCF	ENCSR564IGJ_1	H3K27ac	SK-N-SH;Neuroblastoma cell;Brain	0.644549
CTCF	GSM410807	H3K9ac	H1;Embryonic Stem Cell;Embryo	0.642457
CTCF	GSM410807	H3K9ac	H1;Embryonic Stem Cell;Embryo	0.642457
CTCF	GSM916058	H3K27ac	Mesenchymal Stem Cell;Bone Marrow	0.63809
CTCF	GSM669924	H3K4me3	Mesenchymal Stem Cell;Bone Marrow	0.63207
CTCF	GSM1273660	H3K27ac	Embryonic Stem Cell;Embryo	0.627053
CTCF	GSM1273660	H3K27ac	Embryonic Stem Cell;Embryo	0.627053
CTCF	GSM1607405	H3K27ac	Stem cell;Foreskin	0.620947
CTCF	GSM908946	H3K14ac	H1;Embryonic Stem Cell;Embryo	0.62042
CTCF	GSM908946	H3K14ac	H1;Embryonic Stem Cell;Embryo	0.62042
CTDSP1	GSM2898824	ATAC-seq	Stem cell	0.824432
CTDSP1	ENCSR662PLB_5	H3K4me3	Stem cell	0.817297
CTDSP1	ENCSR407BLO_1	H3K27me3	Stem cell	0.785523
CTDSP1	ENCSR809CEA_2	DNase	H4;Neuroglioma cell;Brain	0.768154
CTDSP1	GSM1598024	H3K4me3	Fetal Brain	0.759389
CTDSP1	GSM841172	H3K4me3	iPSC	0.759175
CTDSP1	GSM1717082	H3K4me3	BE2-C;Neuroblast;Brain	0.751334
CTDSP1	GSM2365679	H3K4me3	Stem cell	0.743454
CTDSP1	GSM1119215	H3K27ac	Cortex;Brain	0.74277
CTDSP1	GSM841175	H3K4me3	iPSC	0.739372
CTDSP1	GSM736535	DNase	HA-h;Astrocyte;Hippocampus	0.715229
CTDSP1	GSM2664357	H3K27ac	GI-CA-N;Neuroblastoma cell	0.713199
CTDSP1	GSM2664357	H3K27ac	GI-CA-N;Neuroblastoma cell	0.713199
CTDSP1	GSM767351	H3K4me3	H1;Embryonic Stem Cell;Embryo	0.699134
CTDSP1	GSM767351	H3K4me3	H1;Embryonic Stem Cell;Embryo	0.699134
CTDSP1	GSM818043	H3K4me3	H1;Embryonic Stem Cell;Embryo	0.697854
CTDSP1	GSM818043	H3K4me3	H1;Embryonic Stem Cell;Embryo	0.697854
CTDSP1	GSM1024758	DNase	H7;Embryonic Stem Cell;Embryo	0.696617
CTDSP1	GSM1024758	DNase	H7;Embryonic Stem Cell;Embryo	0.696617
CTDSP1	GSM1576986	H3K27ac	Mesenchymal Stem Cell;Umbilical Cord	0.690194
CTDSP1	GSM1858672	DNase	ZR-75-1;Embryonic Stem Cell;Breast	0.688562
CTDSP1	GSM1858672	DNase	ZR-75-1;Embryonic Stem Cell;Breast	0.688562
CTDSP1	GSM806935	H3K4me3	Brain	0.687956
CTDSP1	GSM841176	H3K4me3	iPSC	0.68795
CTDSP1	GSM706074	H3K4me3	iPS DF 19.11;iPSC;Foreskin	0.675008
CTDSP1	GSM867103	H3ac	H1;Embryonic Stem Cell;Embryo	0.67228
CTDSP1	GSM867103	H3ac	H1;Embryonic Stem Cell;Embryo	0.67228
CTDSP1	GSM2419942	H3K4me3	Embryonic Stem Cell	0.669853
CTDSP1	GSM2419942	H3K4me3	Embryonic Stem Cell	0.669853
CTDSP1	GSM841171	H3K4me3	iPSC	0.664522
CTDSP1	GSM1024759	DNase	H7;Embryonic Stem Cell;Embryo	0.658939
CTDSP1	GSM1024759	DNase	H7;Embryonic Stem Cell;Embryo	0.658939
CTDSP1	GSM1571901	H3K27ac	LIS2;Embryonic Stem Cell;Embryo	0.658053
CTDSP1	GSM1571901	H3K27ac	LIS2;Embryonic Stem Cell;Embryo	0.658053
CTDSP1	GSM1831755	H3K27ac	WIBR3;Embryonic Stem Cell;Embryo	0.656296
CTDSP1	GSM1831755	H3K27ac	WIBR3;Embryonic Stem Cell;Embryo	0.656296
CTDSP1	GSM2386580	ATAC-seq	H1;Embryonic Stem Cell;Embryo	0.653008
CTDSP1	GSM2386580	ATAC-seq	H1;Embryonic Stem Cell;Embryo	0.653008
CTDSP1	GSM736508	DNase	BE2-C;Neuroblast;Brain	0.648263
CTDSP1	GSM665819	DNase	Fetal Brain	0.646071
DDX5	GSM1316328	H3K27ac	CyT49;Embryonic Stem Cell;Embryo	0.925611
DDX5	GSM1316328	H3K27ac	CyT49;Embryonic Stem Cell;Embryo	0.925611
DDX5	GSM1866072	H3K27ac	Brain	0.840502
DDX5	GSM906388	H2AK5ac	H1;Embryonic Stem Cell;Embryo	0.78795
DDX5	GSM906388	H2AK5ac	H1;Embryonic Stem Cell;Embryo	0.78795
DDX5	GSM818059	H4K8ac	H1;Embryonic Stem Cell;Embryo	0.787879
DDX5	GSM818059	H4K8ac	H1;Embryonic Stem Cell;Embryo	0.787879
DDX5	GSM2288236	H3K4me3	Astrocyte	0.77792
DDX5	GSM1576989	H3K27ac	Mesenchymal Stem Cell;Umbilical Cord	0.773088
DDX5	GSM908939	H2AK5ac	H1;Embryonic Stem Cell;Embryo	0.771974
DDX5	GSM908939	H2AK5ac	H1;Embryonic Stem Cell;Embryo	0.771974
DDX5	GSM767342	H3K27ac	H1;Embryonic Stem Cell;Embryo	0.75079
DDX5	GSM767342	H3K27ac	H1;Embryonic Stem Cell;Embryo	0.75079
DDX5	GSM667635	H4K5ac	H9;Embryonic Stem Cell;Embryo	0.750653
DDX5	GSM667635	H4K5ac	H9;Embryonic Stem Cell;Embryo	0.750653
DDX5	GSM1866064	H3K27ac	Brain	0.741315
DDX5	GSM767341	H3K27ac	H1;Embryonic Stem Cell;Embryo	0.741181
DDX5	GSM767341	H3K27ac	H1;Embryonic Stem Cell;Embryo	0.741181
DDX5	GSM1598025	H3K4me3	Fetal Brain	0.736939
DDX5	GSM2898781	ATAC-seq	Stem cell	0.735145
DDX5	GSM1272756	H3K4me3	BG01;Embryonic Stem Cell;Embryo	0.730342
DDX5	GSM1272756	H3K4me3	BG01;Embryonic Stem Cell;Embryo	0.730342
DDX5	GSM1576990	H3K27ac	Mesenchymal Stem Cell;Umbilical Cord	0.726325
DDX5	ENCSR842NGQ_1	H3K27ac	Stem cell	0.725587
DDX5	GSM818023	H3K18ac	H1;Embryonic Stem Cell;Embryo	0.721074
DDX5	GSM818023	H3K18ac	H1;Embryonic Stem Cell;Embryo	0.721074
DDX5	GSM752984	H3K4me3	iPS DF 19.11;iPSC;Foreskin	0.715109
DDX5	ENCSR927PHF_1	H3K4me3	iPSC	0.715109
DDX5	GSM1119139	H3K27ac	Cortex;Brain	0.711777
DDX5	GSM2648926	H3K27ac	H9;Embryonic Stem Cell;Embryo	0.705934
DDX5	GSM2648926	H3K27ac	H9;Embryonic Stem Cell;Embryo	0.705934
DDX5	GSM1316308	H3K27ac	CyT49;Embryonic Stem Cell;Embryo	0.691022
DDX5	GSM1316308	H3K27ac	CyT49;Embryonic Stem Cell;Embryo	0.691022
DDX5	GSM1013120	H2BK15ac	H1;Embryonic Stem Cell;Embryo	0.689527
DDX5	GSM1013120	H2BK15ac	H1;Embryonic Stem Cell;Embryo	0.689527
DDX5	ENCSR564IGJ_2	H3K27ac	SK-N-SH;Neuroblastoma cell;Brain	0.683977
DDX5	ENCSR564IGJ_2	H3K27ac	SK-N-SH;Neuroblastoma cell;Brain	0.683977
DDX5	ENCSR564IGJ_2	H3K27ac	SK-N-SH;Neuroblastoma cell;Brain	0.683977
DDX5	GSM605302	H2BK5ac	H1;Embryonic Stem Cell;Embryo	0.682927
DDX5	GSM605302	H2BK5ac	H1;Embryonic Stem Cell;Embryo	0.682927
DDX5	GSM2288244	H3K4me3	PAR;Astrocyte	0.680717
DDX5	GSM818034	H3K36me3	H1;Embryonic Stem Cell;Embryo	0.679949
DDX5	GSM818034	H3K36me3	H1;Embryonic Stem Cell;Embryo	0.679949
DDX5	GSM1119119	H3K27ac	Cortex;Brain	0.678861
DDX5	GSM818022	H3K18ac	H1;Embryonic Stem Cell;Embryo	0.66942
DDX5	GSM818022	H3K18ac	H1;Embryonic Stem Cell;Embryo	0.66942
DDX5	GSM2648925	H3K27ac	H9;Embryonic Stem Cell;Embryo	0.669263
DDX5	GSM2648925	H3K27ac	H9;Embryonic Stem Cell;Embryo	0.669263
DDX5	GSM752965	H3K27ac	iPS DF 19.11;iPSC;Foreskin	0.669222
DDX5	GSM2288267	H3K4me3	Astrocyte	0.662309
DDX5	GSM1866068	H3K27ac	Brain	0.660981
DDX5	GSM753434	H3K36me3	H1;Embryonic Stem Cell;Embryo	0.660376
DDX5	GSM753434	H3K36me3	H1;Embryonic Stem Cell;Embryo	0.660376
DDX5	GSM2702222	H3K27ac	SK-OV-3;Embryonic Stem Cell;ovarian	0.656614
DDX5	GSM2702222	H3K27ac	SK-OV-3;Embryonic Stem Cell;ovarian	0.656614
EED	GSM1866120	H3K4me3	Brain	0.694293
EED	GSM916058	H3K27ac	Mesenchymal Stem Cell;Bone Marrow	0.652666
EED	GSM1119216	H3K27ac	Cortex;Brain	0.638535
EED	GSM605304	H3K18ac	H1;Embryonic Stem Cell;Embryo	0.593112
EED	GSM605304	H3K18ac	H1;Embryonic Stem Cell;Embryo	0.593112
EED	GSM1119160	H3K27ac	Cortex;Brain	0.586109
EED	GSM605317	H3K56ac	H1;Embryonic Stem Cell;Embryo	0.575734
EED	GSM605317	H3K56ac	H1;Embryonic Stem Cell;Embryo	0.575734
EED	GSM752976	H3K56ac	H9;Embryonic Stem Cell;Embryo	0.571972
EED	GSM752976	H3K56ac	H9;Embryonic Stem Cell;Embryo	0.571972
EED	GSM665037	H3K27ac	H9;Embryonic Stem Cell;Embryo	0.564839
EED	GSM665037	H3K27ac	H9;Embryonic Stem Cell;Embryo	0.564839
EED	GSM772786	H3K9ac	Mesenchymal Stem Cell;Bone Marrow	0.560528
EED	GSM1013120	H2BK15ac	H1;Embryonic Stem Cell;Embryo	0.556958
EED	GSM1013120	H2BK15ac	H1;Embryonic Stem Cell;Embryo	0.556958
EED	GSM736625	DNase	HA-sp;Astrocyte;Spinal Cord	0.554182
EED	GSM667628	H3K56ac	H9;Embryonic Stem Cell;Embryo	0.546936
EED	GSM667628	H3K56ac	H9;Embryonic Stem Cell;Embryo	0.546936
EED	GSM1112843	H3K4me3	Embryonic Stem Cell;Embryo	0.541908
EED	GSM1112843	H3K4me3	Embryonic Stem Cell;Embryo	0.541908
EED	GSM1660040	H3K27ac	Brain	0.521555
EED	GSM736586	DNase	Astrocyte;Cerebellum	0.518506
EED	ENCSR004SUL_2	DNase	iPSC	0.515271
EED	ENCSR809CEA_2	DNase	H4;Neuroglioma cell;Brain	0.513772
EED	GSM752985	H3K4me3	iPS DF 6.9;iPSC	0.510029
EED	ENCSR735CJR_1	H3K4me3	iPSC	0.510029
EED	GSM1119153	H3K27ac	Cortex;Brain	0.500333
EED	GSM1660043	H3K27ac	Brain	0.499445
EED	GSM1119146	H3K27ac	Cortex;Brain	0.499334
EED	GSM2668125	ATAC-seq	GM12878;Lymphoblastoid;Forebrain	0.49758
EED	GSM772747	H3K4me3	Mesenchymal Stem Cell;Adipose	0.496124
EP300	GSM906391	H2BK5ac	H1;Embryonic Stem Cell;Embryo	0.957532
EP300	GSM906391	H2BK5ac	H1;Embryonic Stem Cell;Embryo	0.957532
EP300	GSM667627	H3K56ac	H1;Embryonic Stem Cell;Embryo	0.774636
EP300	GSM667627	H3K56ac	H1;Embryonic Stem Cell;Embryo	0.774636
EP300	GSM2664357	H3K27ac	GI-CA-N;Neuroblastoma cell	0.748037
EP300	GSM2664357	H3K27ac	GI-CA-N;Neuroblastoma cell	0.748037
EP300	GSM2072642	H3K27ac	Neuron;Fetal Brain	0.690788
EP300	GSM2432955	H3K27ac	D-341;Brain	0.655836
EP300	GSM2046837	H3K27ac	Mesenchymal Stem Cell;Umbilical Cord	0.644114
EP300	GSM906389	H2BK120ac	H1;Embryonic Stem Cell;Embryo	0.642784
EP300	GSM906389	H2BK120ac	H1;Embryonic Stem Cell;Embryo	0.642784
EP300	GSM1316330	H3K4me1	CyT49;Embryonic Stem Cell;Embryo	0.63178
EP300	GSM1316330	H3K4me1	CyT49;Embryonic Stem Cell;Embryo	0.63178
EP300	GSM669896	H3K9ac	WA-7;Embryonic Stem Cell;Embryo	0.628864
EP300	GSM669896	H3K9ac	WA-7;Embryonic Stem Cell;Embryo	0.628864
EP300	GSM1119149	H3K27ac	Cortex;Brain	0.626933
EP300	GSM1598024	H3K4me3	Fetal Brain	0.622052
EP300	GSM896166	H4K8ac	H1;Embryonic Stem Cell;Embryo	0.613994
EP300	GSM896166	H4K8ac	H1;Embryonic Stem Cell;Embryo	0.613994
EP300	GSM2664359	H3K27ac	NB69;Neuroblastoma cell	0.60199
EP300	GSM2664359	H3K27ac	NB69;Neuroblastoma cell	0.60199
EP300	GSM1119186	H3K27ac	Cortex;Brain	0.596096
EP300	GSM1598025	H3K4me3	Fetal Brain	0.595478
EP300	GSM1817154	H3K27ac	Neural crest cell;Cranial	0.571962
EP300	GSM2664337	H3K27ac	SJNB-12;Neuroblastoma cell	0.571297
EP300	GSM2664337	H3K27ac	SJNB-12;Neuroblastoma cell	0.571297
EP300	GSM818059	H4K8ac	H1;Embryonic Stem Cell;Embryo	0.566569
EP300	GSM818059	H4K8ac	H1;Embryonic Stem Cell;Embryo	0.566569
EP300	GSM908942	H2BK120ac	H1;Embryonic Stem Cell;Embryo	0.560831
EP300	GSM908942	H2BK120ac	H1;Embryonic Stem Cell;Embryo	0.560831
EP300	GSM1119121	H3K27ac	Cortex;Brain	0.560417
EP300	GSM1817158	H3K27ac	Neural crest cell;Cranial	0.559993
EP300	GSM1013121	H3K23ac	H1;Embryonic Stem Cell;Embryo	0.559864
EP300	GSM1013121	H3K23ac	H1;Embryonic Stem Cell;Embryo	0.559864
EP300	GSM1835887	H3K27ac	BT-16;Brain	0.554149
EP300	GSM1119151	H3K27ac	Cortex;Brain	0.553415
EP300	GSM908941	H2BK120ac	H1;Embryonic Stem Cell;Embryo	0.54884
EP300	GSM908941	H2BK120ac	H1;Embryonic Stem Cell;Embryo	0.54884
EP300	GSM2288220	H3K27me3	Astrocyte	0.548182
EP300	GSM1817151	H3K27ac	Neural crest cell;Cranial	0.546298
EP300	GSM1013120	H2BK15ac	H1;Embryonic Stem Cell;Embryo	0.543185
EP300	GSM1013120	H2BK15ac	H1;Embryonic Stem Cell;Embryo	0.543185
EP300	GSM1521721	H3K27ac	H9;Embryonic Stem Cell;Embryo	0.540012
EP300	GSM1521721	H3K27ac	H9;Embryonic Stem Cell;Embryo	0.540012
EP300	ENCSR566DVZ_1	H3K27ac	Embryonic Stem Cell	0.540012
EP300	ENCSR566DVZ_1	H3K27ac	Embryonic Stem Cell	0.540012
FBXW7	GSM1316324	H3K4me1	CyT49;Embryonic Stem Cell;Embryo	0.673097
FBXW7	GSM1316324	H3K4me1	CyT49;Embryonic Stem Cell;Embryo	0.673097
FBXW7	GSM1119137	H3K27ac	Cortex;Brain	0.645731
FBXW7	GSM1660028	H3K27ac	Brain	0.590014
FBXW7	GSM1119118	H3K27ac	Cortex;Brain	0.590014
FBXW7	GSM2228899	H3K27ac	Stem cell;Foreskin	0.554989
FBXW7	GSM646563	DNase	H7;Embryonic Stem Cell;Embryo	0.552925
FBXW7	GSM646563	DNase	H7;Embryonic Stem Cell;Embryo	0.552925
FBXW7	GSM1498899	H3K4me3	Embryonic Stem Cell	0.54999
FBXW7	GSM1498899	H3K4me3	Embryonic Stem Cell	0.54999
FBXW7	GSM2664357	H3K27ac	GI-CA-N;Neuroblastoma cell	0.544161
FBXW7	GSM2664357	H3K27ac	GI-CA-N;Neuroblastoma cell	0.544161
FBXW7	ENCSR735CJR_1	H3K4me3	iPSC	0.518053
FBXW7	GSM752985	H3K4me3	iPS DF 6.9;iPSC	0.518053
FBXW7	ENCSR566DVZ_2	H3K27ac	Embryonic Stem Cell	0.505946
FBXW7	ENCSR566DVZ_2	H3K27ac	Embryonic Stem Cell	0.505946
FBXW7	GSM1835853	H3K27ac	Brain	0.501284
FBXW7	GSM2668125	ATAC-seq	GM12878;Lymphoblastoid;Forebrain	0.494449
H2BC11	GSM818042	H3K4me2	H1;Embryonic Stem Cell;Embryo	0.995255
H2BC11	GSM818042	H3K4me2	H1;Embryonic Stem Cell;Embryo	0.995255
H2BC11	ENCSR786GJM_1	H3K4me2	Mesenchymal Stem Cell	0.995255
H2BC11	GSM2288257	H3K4me3	Astrocyte	0.993965
H2BC11	ENCSR927PHF_1	H3K4me3	iPSC	0.991464
H2BC11	GSM752984	H3K4me3	iPS DF 19.11;iPSC;Foreskin	0.991464
H2BC11	GSM706065	H3K27ac	iPS DF 19.11;iPSC;Foreskin	0.947356
H2BC11	GSM2288228	H3K4me3	133;Astrocyte	0.938587
H2BC11	GSM1013121	H3K23ac	H1;Embryonic Stem Cell;Embryo	0.921312
H2BC11	GSM1013121	H3K23ac	H1;Embryonic Stem Cell;Embryo	0.921312
H2BC11	GSM2120699	H3K4me3	Neuroblastoma cell	0.903435
H2BC11	GSM2120699	H3K4me3	Neuroblastoma cell	0.903435
H2BC11	GSM2288232	H3K4me3	133;Astrocyte	0.888527
H2BC11	GSM605302	H2BK5ac	H1;Embryonic Stem Cell;Embryo	0.88681
H2BC11	GSM605302	H2BK5ac	H1;Embryonic Stem Cell;Embryo	0.88681
H2BC11	ENCSR842NGQ_2	H3K27ac	Stem cell	0.884202
H2BC11	GSM1706677	H3K4me3	Embryonic Stem Cell	0.882888
H2BC11	GSM1706677	H3K4me3	Embryonic Stem Cell	0.882888
H2BC11	GSM864035	H3K27ac	H1;Embryonic Stem Cell;Embryo	0.870998
H2BC11	GSM864035	H3K27ac	H1;Embryonic Stem Cell;Embryo	0.870998
H2BC11	GSM2648926	H3K27ac	H9;Embryonic Stem Cell;Embryo	0.869565
H2BC11	GSM2648926	H3K27ac	H9;Embryonic Stem Cell;Embryo	0.869565
H2BC11	GSM665037	H3K27ac	H9;Embryonic Stem Cell;Embryo	0.86597
H2BC11	GSM665037	H3K27ac	H9;Embryonic Stem Cell;Embryo	0.86597
H2BC11	GSM2288181	H3K4me3	PAR;Astrocyte	0.864166
H2BC11	GSM2288182	H3K4me3	Astrocyte	0.863301
H2BC11	GSM1598024	H3K4me3	Fetal Brain	0.859825
H2BC11	GSM1119129	H3K27ac	Cortex;Brain	0.857672
H2BC11	GSM1821388	H3K4me3	Brain	0.850136
H2BC11	GSM2898834	ATAC-seq	Stem cell	0.839563
H2BC11	GSM1119126	H3K27ac	Cortex;Brain	0.838274
H2BC11	GSM1660031	H3K27ac	Brain	0.838091
H2BC11	GSM1660037	H3K27ac	Brain	0.836198
H2BC11	GSM818041	H3K4me2	H1;Embryonic Stem Cell;Embryo	0.833824
H2BC11	GSM818041	H3K4me2	H1;Embryonic Stem Cell;Embryo	0.833824
H2BC11	GSM1866064	H3K27ac	Brain	0.83286
H2BC11	GSM767350	H3K4me3	H1;Embryonic Stem Cell;Embryo	0.832739
H2BC11	GSM767350	H3K4me3	H1;Embryonic Stem Cell;Embryo	0.832739
H2BC5	GSM908949	H3K18ac	H1;Embryonic Stem Cell;Embryo	0.735265
H2BC5	GSM908949	H3K18ac	H1;Embryonic Stem Cell;Embryo	0.735265
H2BC5	GSM1498899	H3K4me3	Embryonic Stem Cell	0.730147
H2BC5	GSM1498899	H3K4me3	Embryonic Stem Cell	0.730147
H2BC5	GSM2898809	ATAC-seq	Stem cell	0.727399
H2BC5	ENCSR678ILN_3	DNase	Stem cell	0.700871
H2BC5	GSM1939273	ATAC-seq	Stem cell	0.699638
H2BC5	GSM2264814	ATAC-seq	C20;hiPSC-derived cells	0.691612
H2BC5	ENCSR566DVZ_2	H3K27ac	Embryonic Stem Cell	0.666236
H2BC5	ENCSR566DVZ_2	H3K27ac	Embryonic Stem Cell	0.666236
H2BC5	GSM2898797	ATAC-seq	Stem cell	0.65361
H2BC5	GSM896161	H3K14ac	H9;Embryonic Stem Cell;Embryo	0.647663
H2BC5	GSM896161	H3K14ac	H9;Embryonic Stem Cell;Embryo	0.647663
H2BC5	GSM2257296	ATAC-seq	H7;Embryonic Stem Cell;Embryo	0.641752
H2BC5	GSM2257296	ATAC-seq	H7;Embryonic Stem Cell;Embryo	0.641752
H2BC5	GSM841173	H3K4me3	iPSC	0.619147
H2BC5	GSM595922	DNase	Fetal Brain	0.617983
H2BC5	GSM2120699	H3K4me3	Neuroblastoma cell	0.617245
H2BC5	GSM2120699	H3K4me3	Neuroblastoma cell	0.617245
H2BC5	GSM2288257	H3K4me3	Astrocyte	0.614967
H2BC9	ENCSR735CJR_1	H3K4me3	iPSC	0.930195
H2BC9	GSM752985	H3K4me3	iPS DF 6.9;iPSC	0.930195
H2BC9	GSM2898837	ATAC-seq	Stem cell	0.904975
H2BC9	GSM1817203	ATAC-seq	Neural crest cell;Cranial	0.885152
H2BC9	GSM1013121	H3K23ac	H1;Embryonic Stem Cell;Embryo	0.881241
H2BC9	GSM1013121	H3K23ac	H1;Embryonic Stem Cell;Embryo	0.881241
H2BC9	GSM752984	H3K4me3	iPS DF 19.11;iPSC;Foreskin	0.871105
H2BC9	ENCSR927PHF_1	H3K4me3	iPSC	0.871105
H2BC9	GSM2845469	ATAC-seq	RUES2;Embryonic Stem Cell	0.860923
H2BC9	GSM2845469	ATAC-seq	RUES2;Embryonic Stem Cell	0.860923
H2BC9	GSM878652	DNase	Fetal Brain	0.8515
H2BC9	GSM981241	H3K4me3	H9;Embryonic Stem Cell;Embryo	0.83275
H2BC9	GSM981241	H3K4me3	H9;Embryonic Stem Cell;Embryo	0.83275
H2BC9	ENCSR314EZY_2	DNase	iPSC	0.831349
H2BC9	GSM864035	H3K27ac	H1;Embryonic Stem Cell;Embryo	0.830045
H2BC9	GSM864035	H3K27ac	H1;Embryonic Stem Cell;Embryo	0.830045
H2BC9	ENCSR004SUL_2	DNase	iPSC	0.821691
H2BC9	GSM1946435	DNase	hFOB;Embryonic Stem Cell;Bone	0.821444
H2BC9	GSM1946435	DNase	hFOB;Embryonic Stem Cell;Bone	0.821444
H2BC9	GSM2386577	ATAC-seq	H1;Embryonic Stem Cell;Embryo	0.819065
H2BC9	GSM2386577	ATAC-seq	H1;Embryonic Stem Cell;Embryo	0.819065
H2BC9	GSM595928	DNase	Fetal Brain	0.814867
H2BC9	GSM1272750	H3K4me3	iPS C1;iPSC	0.814595
H2BC9	GSM878651	DNase	Fetal Brain	0.812873
H2BC9	GSM767350	H3K4me3	H1;Embryonic Stem Cell;Embryo	0.807584
H2BC9	GSM767350	H3K4me3	H1;Embryonic Stem Cell;Embryo	0.807584
H2BC9	GSM469971	H3K4me3	H1;Embryonic Stem Cell;Embryo	0.801516
H2BC9	GSM469971	H3K4me3	H1;Embryonic Stem Cell;Embryo	0.801516
H2BC9	ENCSR004SUL_1	DNase	iPSC	0.797808
H2BC9	GSM706074	H3K4me3	iPS DF 19.11;iPSC;Foreskin	0.792509
H2BC9	GSM1272744	H3K4me3	iPS C1;iPSC	0.78558
H2BC9	GSM2386580	ATAC-seq	H1;Embryonic Stem Cell;Embryo	0.779774
H2BC9	GSM2386580	ATAC-seq	H1;Embryonic Stem Cell;Embryo	0.779774
H2BC9	GSM2386582	ATAC-seq	H1;Embryonic Stem Cell;Embryo	0.779385
H2BC9	GSM2386582	ATAC-seq	H1;Embryonic Stem Cell;Embryo	0.779385
HDAC1	GSM1517548	H3K4me1	SK-N-MC;Brain	0.64049
HDAC1	GSM772748	H3K4me1	Mesenchymal Stem Cell;Adipose	0.601171
HDAC1	GSM1112776	H3K27ac	HUES6;Embryonic Stem Cell;Embryo	0.600909
HDAC1	GSM1112776	H3K27ac	HUES6;Embryonic Stem Cell;Embryo	0.600909
HDAC1	GSM1119118	H3K27ac	Cortex;Brain	0.598945
HDAC1	GSM1660028	H3K27ac	Brain	0.598945
HDAC1	GSM669911	H3K4me1	Mesenchymal Stem Cell;Bone Marrow	0.562381
HDAC1	GSM605310	H3K36me3	H9;Embryonic Stem Cell;Embryo	0.554779
HDAC1	GSM605310	H3K36me3	H9;Embryonic Stem Cell;Embryo	0.554779
HDAC1	GSM2046842	H3K27ac	Mesenchymal Stem Cell;Umbilical Cord	0.551916
HDAC1	GSM1517545	H3K27ac	SK-N-MC;Brain	0.549522
HDAC1	GSM1858672	DNase	ZR-75-1;Embryonic Stem Cell;Breast	0.548073
HDAC1	GSM1858672	DNase	ZR-75-1;Embryonic Stem Cell;Breast	0.548073
HDAC1	GSM621427	H3K9me3	Brain	0.547612
HDAC1	GSM1858671	DNase	ZR-75-1;Embryonic Stem Cell;Breast	0.541094
HDAC1	GSM1858671	DNase	ZR-75-1;Embryonic Stem Cell;Breast	0.541094
HDAC1	GSM916058	H3K27ac	Mesenchymal Stem Cell;Bone Marrow	0.539317
HDAC1	GSM1003533	H3K4me2	Astrocyte;Brain	0.527532
HDAC1	GSM1003533	H3K4me2	Astrocyte;Brain	0.527532
HTT	GSM752984	H3K4me3	iPS DF 19.11;iPSC;Foreskin	0.829919
HTT	ENCSR927PHF_1	H3K4me3	iPSC	0.829919
HTT	GSM669992	H3K4me3	Inferior Temporal Lobe Cell;Brain	0.825419
HTT	GSM1660042	H3K27ac	Brain	0.795686
HTT	GSM714809	H3K4me3	Neural crest cell;Cranial	0.754441
HTT	GSM772829	H3K4me3	Brain	0.754059
HTT	GSM818050	H3K9ac	H1;Embryonic Stem Cell;Embryo	0.748141
HTT	GSM818050	H3K9ac	H1;Embryonic Stem Cell;Embryo	0.748141
HTT	GSM2046866	H3K4me3	Mesenchymal Stem Cell;Umbilical Cord	0.742627
HTT	GSM772736	H3K4me3	Neural Progenitor Cell;Brain	0.736932
HTT	GSM772817	H3K4me3	Mesenchymal Stem Cell;Adipose	0.730539
HTT	GSM767350	H3K4me3	H1;Embryonic Stem Cell;Embryo	0.727989
HTT	GSM767350	H3K4me3	H1;Embryonic Stem Cell;Embryo	0.727989
HTT	GSM908941	H2BK120ac	H1;Embryonic Stem Cell;Embryo	0.726796
HTT	GSM908941	H2BK120ac	H1;Embryonic Stem Cell;Embryo	0.726796
HTT	GSM818047	H3K9ac	H1;Embryonic Stem Cell;Embryo	0.715947
HTT	GSM818047	H3K9ac	H1;Embryonic Stem Cell;Embryo	0.715947
HTT	GSM2359992	H3K4me3	Mesenchymal Stem Cell;Bone Marrow	0.70317
HTT	GSM772792	H3K4me3	Mesenchymal Stem Cell;Bone Marrow	0.696538
HTT	GSM733657	H3K4me3	H1;Embryonic Stem Cell;Embryo	0.694967
HTT	GSM733657	H3K4me3	H1;Embryonic Stem Cell;Embryo	0.694967
HTT	GSM1607388	H3K4me3	Stem cell;Foreskin	0.691486
HTT	GSM646346	H3K4me3	H1;Embryonic Stem Cell;Embryo	0.684973
HTT	GSM646346	H3K4me3	H1;Embryonic Stem Cell;Embryo	0.684973
HTT	GSM807397	H3K56ac	H1;Embryonic Stem Cell;Embryo	0.679397
HTT	GSM807397	H3K56ac	H1;Embryonic Stem Cell;Embryo	0.679397
HTT	GSM1663094	H3K4me3	Hematopoietic Stem Cell;Liver	0.679294
HTT	GSM841172	H3K4me3	iPSC	0.677735
HTT	GSM908965	H4K8ac	H1;Embryonic Stem Cell;Embryo	0.676832
HTT	GSM908965	H4K8ac	H1;Embryonic Stem Cell;Embryo	0.676832
HTT	GSM945321	H3K4me3	H7;Embryonic Stem Cell;Embryo	0.673959
HTT	GSM945321	H3K4me3	H7;Embryonic Stem Cell;Embryo	0.673959
HTT	GSM945249	H3K4me3	HA-sp;Astrocyte;Spinal Cord	0.673414
HTT	GSM2113547	ATAC-seq	SHEP-21N;Neuroblastoma cell;Bone Marrow	0.672696
HTT	GSM2113547	ATAC-seq	SHEP-21N;Neuroblastoma cell;Bone Marrow	0.672696
HTT	GSM945190	H3K4me3	H7;Embryonic Stem Cell;Embryo	0.671698
HTT	GSM945190	H3K4me3	H7;Embryonic Stem Cell;Embryo	0.671698
HTT	GSM1273669	H3K4me3	Embryonic Stem Cell;Embryo	0.671614
HTT	GSM1273669	H3K4me3	Embryonic Stem Cell;Embryo	0.671614
HTT	GSM537681	H3K4me3	H1;Embryonic Stem Cell;Embryo	0.671167
HTT	GSM537681	H3K4me3	H1;Embryonic Stem Cell;Embryo	0.671167
HTT	GSM945322	H3K4me3	H7;Embryonic Stem Cell;Embryo	0.668709
HTT	GSM945322	H3K4me3	H7;Embryonic Stem Cell;Embryo	0.668709
HTT	GSM1660030	H3K27ac	Brain	0.667191
KAT2A	GSM2550229	H3K4me3	Stem cell	0.765258
KAT2A	GSM772829	H3K4me3	Brain	0.756249
KAT2A	GSM2386577	ATAC-seq	H1;Embryonic Stem Cell;Embryo	0.715178
KAT2A	GSM2386577	ATAC-seq	H1;Embryonic Stem Cell;Embryo	0.715178
KAT2A	GSM2550208	H3K4me3	Stem cell	0.714757
KAT2A	GSM2120700	H3K4me1	Neuroblastoma cell	0.709662
KAT2A	GSM2120700	H3K4me1	Neuroblastoma cell	0.709662
KAT2A	GSM816629	DNase	Embryonic Stem Cell;Embryo	0.703611
KAT2A	GSM816629	DNase	Embryonic Stem Cell;Embryo	0.703611
KAT2A	GSM909311	DNase	iPS DF 19.11;iPSC;Foreskin	0.703061
KAT2A	GSM1273658	H3K4me2	Embryonic Stem Cell;Embryo	0.695059
KAT2A	GSM1273658	H3K4me2	Embryonic Stem Cell;Embryo	0.695059
KAT2A	GSM909313	DNase	H1;Embryonic Stem Cell;Embryo	0.694965
KAT2A	GSM909313	DNase	H1;Embryonic Stem Cell;Embryo	0.694965
KAT2A	ENCSR943SYS_2	DNase	Embryonic Stem Cell	0.687289
KAT2A	ENCSR943SYS_2	DNase	Embryonic Stem Cell	0.687289
KAT2A	GSM602295	H3K4me1	H9;Embryonic Stem Cell;Embryo	0.680795
KAT2A	GSM602295	H3K4me1	H9;Embryonic Stem Cell;Embryo	0.680795
KAT2A	GSM602296	H3K4me3	H9;Embryonic Stem Cell;Embryo	0.677203
KAT2A	GSM602296	H3K4me3	H9;Embryonic Stem Cell;Embryo	0.677203
KAT2A	GSM1119156	H3K27ac	Cortex;Brain	0.67691
KAT2A	GSM1119179	H3K27ac	Cortex;Brain	0.665065
KAT2A	ENCSR004SUL_1	DNase	iPSC	0.663291
KDM1A	GSM818021	H3K14ac	H1;Embryonic Stem Cell;Embryo	0.659753
KDM1A	GSM818021	H3K14ac	H1;Embryonic Stem Cell;Embryo	0.659753
KDM1A	GSM2046837	H3K27ac	Mesenchymal Stem Cell;Umbilical Cord	0.657645
KDM1A	GSM2664333	H3K27ac	SH-EP;Neuroblastoma cell	0.648733
KDM1A	GSM2664333	H3K27ac	SH-EP;Neuroblastoma cell	0.648733
KDM1A	GSM1316335	H3K27ac	CyT49;Embryonic Stem Cell;Embryo	0.641553
KDM1A	GSM1316335	H3K27ac	CyT49;Embryonic Stem Cell;Embryo	0.641553
KDM1A	GSM2113535	H3K27ac	SHEP-21N;Neuroblastoma cell;Bone Marrow	0.550399
KDM1A	GSM2113535	H3K27ac	SHEP-21N;Neuroblastoma cell;Bone Marrow	0.550399
KDM1A	GSM1112843	H3K4me3	Embryonic Stem Cell;Embryo	0.548474
KDM1A	GSM1112843	H3K4me3	Embryonic Stem Cell;Embryo	0.548474
KDM1A	GSM537688	H3K9me3	iPS-20b;iPSC	0.539625
KDM1A	GSM1817158	H3K27ac	Neural crest cell;Cranial	0.536911
KDM1A	GSM621427	H3K9me3	Brain	0.536163
KDM1A	GSM1273663	H3K4me2	Embryonic Stem Cell;Embryo	0.528277
KDM1A	GSM1273663	H3K4me2	Embryonic Stem Cell;Embryo	0.528277
KDM1A	GSM2664361	H3K27ac	SK-N-SH;Neuroblastoma cell;Brain	0.525679
KDM1A	GSM2664361	H3K27ac	SK-N-SH;Neuroblastoma cell;Brain	0.525679
KDM1A	GSM2664361	H3K27ac	SK-N-SH;Neuroblastoma cell;Brain	0.525679
KDM1A	GSM2700776	H3K27ac	SK-N-AS;Neuroblast;Brain	0.524448
KDM1A	GSM894065	H3K27ac	U87;Brain	0.518162
KDM1A	GSM956005	H2BK5ac	H1;Embryonic Stem Cell;Embryo	0.511292
KDM1A	GSM956005	H2BK5ac	H1;Embryonic Stem Cell;Embryo	0.511292
KDM1A	GSM817198	DNase	H1;Embryonic Stem Cell;Embryo	0.506596
KDM1A	GSM817198	DNase	H1;Embryonic Stem Cell;Embryo	0.506596
KDM1A	GSM1014538	DNase	M059J;Glial Cell;Brain	0.50285
MBD2	GSM956018	H3K4me1	H1;Embryonic Stem Cell;Embryo	0.74364
MBD2	GSM956018	H3K4me1	H1;Embryonic Stem Cell;Embryo	0.74364
MBD2	GSM2573747	H3K27ac	TIME;Glioblastoma cell;Brain	0.727546
MBD2	GSM2573745	H3K27ac	TIME;Glioblastoma cell;Brain	0.72198
MBD2	GSM908965	H4K8ac	H1;Embryonic Stem Cell;Embryo	0.71686
MBD2	GSM908965	H4K8ac	H1;Embryonic Stem Cell;Embryo	0.71686
MBD2	GSM908949	H3K18ac	H1;Embryonic Stem Cell;Embryo	0.705961
MBD2	GSM908949	H3K18ac	H1;Embryonic Stem Cell;Embryo	0.705961
MBD2	GSM2573748	H3K27ac	TIME;Glioblastoma cell;Brain	0.670263
MBD2	GSM1119209	H3K27ac	Cortex;Brain	0.6521
MBD2	GSM818059	H4K8ac	H1;Embryonic Stem Cell;Embryo	0.630108
MBD2	GSM818059	H4K8ac	H1;Embryonic Stem Cell;Embryo	0.630108
MBD2	GSM1858669	DNase	ZR-75-1;Embryonic Stem Cell;Breast	0.622298
MBD2	GSM1858669	DNase	ZR-75-1;Embryonic Stem Cell;Breast	0.622298
MBD2	GSM1858670	DNase	ZR-75-1;Embryonic Stem Cell;Breast	0.603022
MBD2	GSM1858670	DNase	ZR-75-1;Embryonic Stem Cell;Breast	0.603022
MBD2	GSM753439	H3K4me2	H1;Embryonic Stem Cell;Embryo	0.601515
MBD2	GSM753439	H3K4me2	H1;Embryonic Stem Cell;Embryo	0.601515
MBD2	GSM1660042	H3K27ac	Brain	0.593968
MBD2	GSM2664337	H3K27ac	SJNB-12;Neuroblastoma cell	0.58939
MBD2	GSM2664337	H3K27ac	SJNB-12;Neuroblastoma cell	0.58939
MBD2	GSM2898802	ATAC-seq	Stem cell	0.575685
MBD2	GSM909313	DNase	H1;Embryonic Stem Cell;Embryo	0.572014
MBD2	GSM909313	DNase	H1;Embryonic Stem Cell;Embryo	0.572014
MBD2	GSM1119251	H3K27ac	Cortex;Brain	0.570992
MBD2	GSM1013120	H2BK15ac	H1;Embryonic Stem Cell;Embryo	0.569297
MBD2	GSM1013120	H2BK15ac	H1;Embryonic Stem Cell;Embryo	0.569297
MBD2	GSM2898818	ATAC-seq	Stem cell	0.560417
MBD2	GSM537670	H3K9ac	hES I3;Embryonic Stem Cell;Embryo	0.560232
MBD2	GSM537670	H3K9ac	hES I3;Embryonic Stem Cell;Embryo	0.560232
MBD2	GSM2898829	ATAC-seq	Stem cell	0.556896
MTA2	GSM2550247	H3K27ac	Stem cell	0.905066
MTA2	ENCSR706IDL_1	DNase	Midbrain	0.896561
MTA2	GSM2550184	H3K27ac	Stem cell	0.894553
MTA2	GSM1817160	H3K27ac	Neural crest cell;Cranial	0.864062
MTA2	ENCSR943SYS_1	DNase	Embryonic Stem Cell	0.853484
MTA2	ENCSR943SYS_1	DNase	Embryonic Stem Cell	0.853484
MTA2	GSM2550219	H3K27ac	Stem cell	0.850153
MTA2	GSM1817204	ATAC-seq	Neural crest cell;Cranial	0.83511
MTA2	GSM1817154	H3K27ac	Neural crest cell;Cranial	0.828262
MTA2	GSM2636207	ATAC-seq	Embryonic Stem Cell	0.82157
MTA2	GSM2636207	ATAC-seq	Embryonic Stem Cell	0.82157
MTA2	GSM1817158	H3K27ac	Neural crest cell;Cranial	0.819014
MTA2	GSM2898811	ATAC-seq	Stem cell	0.816059
MTA2	GSM2264812	ATAC-seq	C20;hiPSC-derived cells	0.810519
MTA2	GSM1817155	H3K27ac	Neural crest cell;Cranial	0.805556
MTA2	GSM1817152	H3K27ac	Neural crest cell;Cranial	0.80445
MTA2	GSM2898835	ATAC-seq	Stem cell	0.80394
MTA2	GSM2664321	H3K27ac	Neuroblastoma cell	0.803122
MTA2	GSM2664321	H3K27ac	Neuroblastoma cell	0.803122
MYC	GSM2046851	H3K36me3	Mesenchymal Stem Cell;Umbilical Cord	0.855903
MYC	GSM736570	DNase	SK-N-MC;Brain	0.807551
MYC	GSM772789	H3K4me1	hES I3;Embryonic Stem Cell;Embryo	0.719956
MYC	GSM772789	H3K4me1	hES I3;Embryonic Stem Cell;Embryo	0.719956
MYC	GSM736522	DNase	SK-N-MC;Brain	0.690155
MYC	GSM2046852	H3K36me3	Mesenchymal Stem Cell;Umbilical Cord	0.572539
MYC	GSM906381	DNase	H1;Embryonic Stem Cell;Embryo	0.564686
MYC	GSM906381	DNase	H1;Embryonic Stem Cell;Embryo	0.564686
MYC	GSM736544	DNase	Astrocyte;Brain	0.546847
MYC	GSM736544	DNase	Astrocyte;Brain	0.546847
MYC	GSM878651	DNase	Fetal Brain	0.546816
MYC	GSM878650	DNase	Fetal Brain	0.542404
MYC	GSM878652	DNase	Fetal Brain	0.537661
NANOG	GSM2898818	ATAC-seq	Stem cell	0.846421
NANOG	GSM2898795	ATAC-seq	Stem cell	0.783522
NANOG	GSM2898820	ATAC-seq	Stem cell	0.737621
NANOG	GSM2898837	ATAC-seq	Stem cell	0.724627
NANOG	GSM1498907	H3K27ac	Embryonic Stem Cell	0.706667
NANOG	GSM1498907	H3K27ac	Embryonic Stem Cell	0.706667
NANOG	GSM2898809	ATAC-seq	Stem cell	0.680459
NANOG	GSM2898812	ATAC-seq	Stem cell	0.67198
NANOG	GSM2386576	ATAC-seq	H1;Embryonic Stem Cell;Embryo	0.652534
NANOG	GSM2386576	ATAC-seq	H1;Embryonic Stem Cell;Embryo	0.652534
NANOG	GSM621454	H3K27me3	Mesenchymal Stem Cell;Bone Marrow	0.635004
NANOG	ENCSR943SYS_1	DNase	Embryonic Stem Cell	0.629411
NANOG	ENCSR943SYS_1	DNase	Embryonic Stem Cell	0.629411
NANOG	GSM2386577	ATAC-seq	H1;Embryonic Stem Cell;Embryo	0.62124
NANOG	GSM2386577	ATAC-seq	H1;Embryonic Stem Cell;Embryo	0.62124
NANOG	ENCSR754LIN_1	DNase	Embryonic Stem Cell	0.618571
NANOG	ENCSR754LIN_1	DNase	Embryonic Stem Cell	0.618571
NANOG	GSM646563	DNase	H7;Embryonic Stem Cell;Embryo	0.596713
NANOG	GSM646563	DNase	H7;Embryonic Stem Cell;Embryo	0.596713
NANOG	GSM2898797	ATAC-seq	Stem cell	0.593031
NANOG	GSM2898811	ATAC-seq	Stem cell	0.587563
NANOG	GSM909311	DNase	iPS DF 19.11;iPSC;Foreskin	0.58261
NANOG	GSM646341	H3K4me1	H1;Embryonic Stem Cell;Embryo	0.571429
NANOG	GSM646341	H3K4me1	H1;Embryonic Stem Cell;Embryo	0.571429
NANOG	GSM2898833	ATAC-seq	Stem cell	0.563627
NANOG	GSM1316307	H3K27ac	CyT49;Embryonic Stem Cell;Embryo	0.554325
NANOG	GSM1316307	H3K27ac	CyT49;Embryonic Stem Cell;Embryo	0.554325
NANOG	GSM2898832	ATAC-seq	Stem cell	0.54705
NANOG	GSM2386580	ATAC-seq	H1;Embryonic Stem Cell;Embryo	0.527452
NANOG	GSM2386580	ATAC-seq	H1;Embryonic Stem Cell;Embryo	0.527452
NANOG	GSM2386581	ATAC-seq	H1;Embryonic Stem Cell;Embryo	0.527143
NANOG	GSM2386581	ATAC-seq	H1;Embryonic Stem Cell;Embryo	0.527143
NANOG	GSM2359995	H3K27me3	Mesenchymal Stem Cell;Bone Marrow	0.508736
NANOG	GSM2386582	ATAC-seq	H1;Embryonic Stem Cell;Embryo	0.50438
NANOG	GSM2386582	ATAC-seq	H1;Embryonic Stem Cell;Embryo	0.50438
NANOG	GSM2898807	ATAC-seq	Stem cell	0.502254
NANOG	GSM909313	DNase	H1;Embryonic Stem Cell;Embryo	0.492242
NANOG	GSM909313	DNase	H1;Embryonic Stem Cell;Embryo	0.492242
NANOG	GSM2386579	ATAC-seq	H1;Embryonic Stem Cell;Embryo	0.489015
NANOG	GSM2386579	ATAC-seq	H1;Embryonic Stem Cell;Embryo	0.489015
NANOG	GSM2898810	ATAC-seq	Stem cell	0.488282
NANOG	GSM817215	DNase	H1;Embryonic Stem Cell;Embryo	0.487133
NANOG	GSM817215	DNase	H1;Embryonic Stem Cell;Embryo	0.487133
NANOG	GSM2288220	H3K27me3	Astrocyte	0.48679
NANOG	GSM878613	DNase	H9;Embryonic Stem Cell;Embryo	0.483138
NANOG	GSM878613	DNase	H9;Embryonic Stem Cell;Embryo	0.483138
NANOG	GSM433177	H3K4me1	H1;Embryonic Stem Cell;Embryo	0.482125
NANOG	GSM433177	H3K4me1	H1;Embryonic Stem Cell;Embryo	0.482125
NANOG	GSM2386578	ATAC-seq	H1;Embryonic Stem Cell;Embryo	0.48053
NANOG	GSM2386578	ATAC-seq	H1;Embryonic Stem Cell;Embryo	0.48053
NANOG	GSM602295	H3K4me1	H9;Embryonic Stem Cell;Embryo	0.480425
NANOG	GSM602295	H3K4me1	H9;Embryonic Stem Cell;Embryo	0.480425
NANOG	ENCSR678ILN_2	DNase	Stem cell	0.477836
NANOG	GSM669911	H3K4me1	Mesenchymal Stem Cell;Bone Marrow	0.471722
NANOG	GSM410808	H3K4me3	H1;Embryonic Stem Cell;Embryo	0.467368
NANOG	GSM410808	H3K4me3	H1;Embryonic Stem Cell;Embryo	0.467368
NANOG	GSM2386583	ATAC-seq	H1;Embryonic Stem Cell;Embryo	0.466859
NANOG	GSM2386583	ATAC-seq	H1;Embryonic Stem Cell;Embryo	0.466859
NANOG	GSM2898822	ATAC-seq	Stem cell	0.465575
NANOG	GSM2845469	ATAC-seq	RUES2;Embryonic Stem Cell	0.462044
NANOG	GSM2845469	ATAC-seq	RUES2;Embryonic Stem Cell	0.462044
NANOG	GSM537680	H3K4me3	H1;Embryonic Stem Cell;Embryo	0.458098
NANOG	GSM537680	H3K4me3	H1;Embryonic Stem Cell;Embryo	0.458098
NANOG	GSM956018	H3K4me1	H1;Embryonic Stem Cell;Embryo	0.456912
NANOG	GSM956018	H3K4me1	H1;Embryonic Stem Cell;Embryo	0.456912
NANOG	GSM1498898	H3K4me3	Embryonic Stem Cell	0.450254
NANOG	GSM1498898	H3K4me3	Embryonic Stem Cell	0.450254
NANOG	GSM2288214	H3K27me3	PAR;Astrocyte	0.444568
NANOG	GSM2898816	ATAC-seq	Stem cell	0.440577
NANOG	GSM736638	DNase	H7;Embryonic Stem Cell;Embryo	0.433006
NANOG	GSM736638	DNase	H7;Embryonic Stem Cell;Embryo	0.433006
NANOG	GSM2898798	ATAC-seq	Stem cell	0.42672
NANOG	GSM1552413	H3K4me3	Embryonic Stem Cell	0.426634
NANOG	GSM1552413	H3K4me3	Embryonic Stem Cell	0.426634
NANOG	GSM736610	DNase	H7;Embryonic Stem Cell;Embryo	0.413365
NANOG	GSM736610	DNase	H7;Embryonic Stem Cell;Embryo	0.413365
NANOG	GSM529412	H3K4me3	WIBR2;Embryonic Stem Cell;Embryo	0.412146
NANOG	GSM529412	H3K4me3	WIBR2;Embryonic Stem Cell;Embryo	0.412146
NANOG	GSM537671	H3K4me3	iPS-18c;iPSC	0.408035
NANOG	GSM945184	H3K36me3	H7;Embryonic Stem Cell;Embryo	0.407166
NANOG	GSM945184	H3K36me3	H7;Embryonic Stem Cell;Embryo	0.407166
NANOG	GSM1272756	H3K4me3	BG01;Embryonic Stem Cell;Embryo	0.406264
NANOG	GSM1272756	H3K4me3	BG01;Embryonic Stem Cell;Embryo	0.406264
NANOG	GSM466732	H3K27ac	H1;Embryonic Stem Cell;Embryo	0.401806
NANOG	GSM466732	H3K27ac	H1;Embryonic Stem Cell;Embryo	0.401806
NANOG	GSM1112776	H3K27ac	HUES6;Embryonic Stem Cell;Embryo	0.401111
NANOG	GSM1112776	H3K27ac	HUES6;Embryonic Stem Cell;Embryo	0.401111
NANOG	GSM665800	DNase	iPS DF 19.7;iPSC	0.400944
NANOG	GSM409308	H3K4me3	H1;Embryonic Stem Cell;Embryo	0.400657
NANOG	GSM409308	H3K4me3	H1;Embryonic Stem Cell;Embryo	0.400657
NANOG	GSM981239	H3K4me3	H9;Embryonic Stem Cell;Embryo	0.39772
NANOG	GSM981239	H3K4me3	H9;Embryonic Stem Cell;Embryo	0.39772
NANOG	GSM816629	DNase	Embryonic Stem Cell;Embryo	0.395906
NANOG	GSM816629	DNase	Embryonic Stem Cell;Embryo	0.395906
NANOG	GSM623513	DNase	H1;Embryonic Stem Cell;Embryo	0.383683
NANOG	GSM623513	DNase	H1;Embryonic Stem Cell;Embryo	0.383683
NANOG	GSM816632	DNase	H1;Embryonic Stem Cell;Embryo	0.383683
NANOG	GSM816632	DNase	H1;Embryonic Stem Cell;Embryo	0.383683
NANOG	GSM997249	H3K27ac	HUES64;Embryonic Stem Cell;Embryo	0.383138
NANOG	GSM997249	H3K27ac	HUES64;Embryonic Stem Cell;Embryo	0.383138
NANOG	GSM665802	DNase	iPS DF 6.9;iPSC	0.382224
NANOG	ENCSR004SUL_2	DNase	iPSC	0.381312
NANOG	GSM2898829	ATAC-seq	Stem cell	0.380038
NANOG	GSM2898791	ATAC-seq	Stem cell	0.378351
NANOG	GSM665801	DNase	iPS DF 19.11;iPSC;Foreskin	0.377162
NANOG	GSM772844	H3K4me3	iPSC	0.370908
NANOG	GSM1498906	H3K27ac	Embryonic Stem Cell	0.364457
NANOG	GSM1498906	H3K27ac	Embryonic Stem Cell	0.364457
NANOG	ENCSR017OZH_2	DNase	Embryonic Stem Cell	0.36362
NANOG	ENCSR017OZH_2	DNase	Embryonic Stem Cell	0.36362
NANOG	GSM2898823	ATAC-seq	Stem cell	0.361061
NANOG	GSM1272750	H3K4me3	iPS C1;iPSC	0.359893
NANOG	GSM432392	H3K4me3	H1;Embryonic Stem Cell;Embryo	0.358682
NANOG	GSM432392	H3K4me3	H1;Embryonic Stem Cell;Embryo	0.358682
NANOG	GSM466739	H3K4me1	H1;Embryonic Stem Cell;Embryo	0.355275
NANOG	GSM466739	H3K4me1	H1;Embryonic Stem Cell;Embryo	0.355275
NANOG	GSM2898815	ATAC-seq	Stem cell	0.354761
NANOG	GSM2898792	ATAC-seq	Stem cell	0.352439
NANOG	GSM1316330	H3K4me1	CyT49;Embryonic Stem Cell;Embryo	0.349104
NANOG	GSM1316330	H3K4me1	CyT49;Embryonic Stem Cell;Embryo	0.349104
NANOG	GSM906382	DNase	H1;Embryonic Stem Cell;Embryo	0.347212
NANOG	GSM906382	DNase	H1;Embryonic Stem Cell;Embryo	0.347212
NANOG	GSM2550226	H3K27ac	Stem cell	0.343808
NANOG	GSM997250	H3K27ac	HUES48;Embryonic Stem Cell;Embryo	0.3434
NANOG	GSM997250	H3K27ac	HUES48;Embryonic Stem Cell;Embryo	0.3434
NANOG	GSM575281	H3K4me3	BG03;Embryonic Stem Cell;Embryo	0.34065
NANOG	GSM575281	H3K4me3	BG03;Embryonic Stem Cell;Embryo	0.34065
NANOG	GSM663427	H3K27ac	H1;Embryonic Stem Cell;Embryo	0.338839
NANOG	GSM663427	H3K27ac	H1;Embryonic Stem Cell;Embryo	0.338839
NCOR1	GSM667625	H3K4ac	H9;Embryonic Stem Cell;Embryo	0.927133
NCOR1	GSM667625	H3K4ac	H9;Embryonic Stem Cell;Embryo	0.927133
NCOR1	GSM997249	H3K27ac	HUES64;Embryonic Stem Cell;Embryo	0.76902
NCOR1	GSM997249	H3K27ac	HUES64;Embryonic Stem Cell;Embryo	0.76902
NCOR1	GSM1112824	H3K27ac	Embryonic Stem Cell;Embryo	0.725958
NCOR1	GSM1112824	H3K27ac	Embryonic Stem Cell;Embryo	0.725958
NCOR1	GSM818059	H4K8ac	H1;Embryonic Stem Cell;Embryo	0.688563
NCOR1	GSM818059	H4K8ac	H1;Embryonic Stem Cell;Embryo	0.688563
NCOR1	GSM908939	H2AK5ac	H1;Embryonic Stem Cell;Embryo	0.682697
NCOR1	GSM908939	H2AK5ac	H1;Embryonic Stem Cell;Embryo	0.682697
NCOR1	GSM896166	H4K8ac	H1;Embryonic Stem Cell;Embryo	0.674273
NCOR1	GSM896166	H4K8ac	H1;Embryonic Stem Cell;Embryo	0.674273
NCOR1	GSM733718	H3K27ac	H1;Embryonic Stem Cell;Embryo	0.669818
NCOR1	GSM733718	H3K27ac	H1;Embryonic Stem Cell;Embryo	0.669818
NCOR1	GSM818024	H3K18ac	H1;Embryonic Stem Cell;Embryo	0.665834
NCOR1	GSM818024	H3K18ac	H1;Embryonic Stem Cell;Embryo	0.665834
NCOR1	GSM1579348	H3K27ac	Embryonic Stem Cell	0.665572
NCOR1	GSM1579348	H3K27ac	Embryonic Stem Cell	0.665572
NCOR1	GSM752965	H3K27ac	iPS DF 19.11;iPSC;Foreskin	0.652909
NCOR1	GSM1660043	H3K27ac	Brain	0.633962
NCOR1	GSM1119146	H3K27ac	Cortex;Brain	0.633822
NCOR1	GSM818052	H3K9ac	H1;Embryonic Stem Cell;Embryo	0.619737
NCOR1	GSM818052	H3K9ac	H1;Embryonic Stem Cell;Embryo	0.619737
NCOR1	GSM1866088	H3K27ac	Brain	0.60636
NCOR1	GSM2288220	H3K27me3	Astrocyte	0.604125
NCOR1	GSM1316328	H3K27ac	CyT49;Embryonic Stem Cell;Embryo	0.603188
NCOR1	GSM1316328	H3K27ac	CyT49;Embryonic Stem Cell;Embryo	0.603188
NCOR1	GSM1866062	H3K27ac	Brain	0.598048
NCOR1	GSM1119136	H3K27ac	Cortex;Brain	0.597968
NCOR1	GSM874990	H3K27me3	H1;Embryonic Stem Cell;Embryo	0.593009
NCOR1	GSM874990	H3K27me3	H1;Embryonic Stem Cell;Embryo	0.593009
NCOR1	GSM1119118	H3K27ac	Cortex;Brain	0.590623
NCOR1	GSM1660028	H3K27ac	Brain	0.590623
NCOR1	GSM1505670	H3K27ac	HUES64;Embryonic Stem Cell;Embryo	0.588501
NCOR1	GSM1505670	H3K27ac	HUES64;Embryonic Stem Cell;Embryo	0.588501
NCOR1	GSM916021	H2A	Neural Progenitor Cell;Brain	0.587309
NCOR1	GSM818058	H4K8ac	H1;Embryonic Stem Cell;Embryo	0.583401
NCOR1	GSM818058	H4K8ac	H1;Embryonic Stem Cell;Embryo	0.583401
NCOR1	GSM2898802	ATAC-seq	Stem cell	0.581049
NCOR1	GSM1705251	H3K27ac	Embryonic Stem Cell;Embryo	0.574095
NCOR1	GSM1705251	H3K27ac	Embryonic Stem Cell;Embryo	0.574095
NCOR1	GSM646336	H3K27ac	H1;Embryonic Stem Cell;Embryo	0.573366
NCOR1	GSM646336	H3K27ac	H1;Embryonic Stem Cell;Embryo	0.573366
NCOR1	GSM1119185	H3K27ac	Cortex;Brain	0.568182
NCOR1	GSM1119151	H3K27ac	Cortex;Brain	0.568009
NCOR1	GSM2288257	H3K4me3	Astrocyte	0.567894
NCOR1	GSM997250	H3K27ac	HUES48;Embryonic Stem Cell;Embryo	0.559669
NCOR1	GSM997250	H3K27ac	HUES48;Embryonic Stem Cell;Embryo	0.559669
NCOR1	GSM908964	H4K8ac	H1;Embryonic Stem Cell;Embryo	0.556319
NCOR1	GSM908964	H4K8ac	H1;Embryonic Stem Cell;Embryo	0.556319
NCOR1	GSM2228899	H3K27ac	Stem cell;Foreskin	0.555839
NCOR1	GSM669963	H3K9ac	HUES64;Embryonic Stem Cell;Embryo	0.555577
NCOR1	GSM669963	H3K9ac	HUES64;Embryonic Stem Cell;Embryo	0.555577
NCOR1	GSM1316317	H3K4me1	CyT49;Embryonic Stem Cell;Embryo	0.549048
NCOR1	GSM1316317	H3K4me1	CyT49;Embryonic Stem Cell;Embryo	0.549048
NCOR1	GSM2668125	ATAC-seq	GM12878;Lymphoblastoid;Forebrain	0.547965
NCOR1	GSM1660030	H3K27ac	Brain	0.545026
NCOR1	GSM2046842	H3K27ac	Mesenchymal Stem Cell;Umbilical Cord	0.543587
NCOR1	GSM908946	H3K14ac	H1;Embryonic Stem Cell;Embryo	0.542748
NCOR1	GSM908946	H3K14ac	H1;Embryonic Stem Cell;Embryo	0.542748
NCOR1	GSM1866080	H3K27ac	Brain	0.541809
NCOR1	GSM2898813	ATAC-seq	Stem cell	0.537825
NCOR1	GSM818048	H3K9ac	H1;Embryonic Stem Cell;Embryo	0.534857
NCOR1	GSM818048	H3K9ac	H1;Embryonic Stem Cell;Embryo	0.534857
NCOR1	GSM1112793	H3K27ac	Mesenchymal Stem Cell;Bone Marrow	0.533817
NCOR1	GSM1316329	H3K27ac	CyT49;Embryonic Stem Cell;Embryo	0.530521
NCOR1	GSM1316329	H3K27ac	CyT49;Embryonic Stem Cell;Embryo	0.530521
NIPBL	GSM908937	H2A	H1;Embryonic Stem Cell;Embryo	0.884419
NIPBL	GSM908937	H2A	H1;Embryonic Stem Cell;Embryo	0.884419
NIPBL	GSM818059	H4K8ac	H1;Embryonic Stem Cell;Embryo	0.758944
NIPBL	GSM818059	H4K8ac	H1;Embryonic Stem Cell;Embryo	0.758944
NIPBL	GSM906391	H2BK5ac	H1;Embryonic Stem Cell;Embryo	0.725706
NIPBL	GSM906391	H2BK5ac	H1;Embryonic Stem Cell;Embryo	0.725706
NIPBL	GSM1866080	H3K27ac	Brain	0.712225
NIPBL	GSM908959	H3K79me1	H1;Embryonic Stem Cell;Embryo	0.699219
NIPBL	GSM908959	H3K79me1	H1;Embryonic Stem Cell;Embryo	0.699219
NIPBL	GSM818029	H3K23ac	H1;Embryonic Stem Cell;Embryo	0.676339
NIPBL	GSM818029	H3K23ac	H1;Embryonic Stem Cell;Embryo	0.676339
NIPBL	GSM818022	H3K18ac	H1;Embryonic Stem Cell;Embryo	0.668273
NIPBL	GSM818022	H3K18ac	H1;Embryonic Stem Cell;Embryo	0.668273
NIPBL	GSM1858670	DNase	ZR-75-1;Embryonic Stem Cell;Breast	0.661449
NIPBL	GSM1858670	DNase	ZR-75-1;Embryonic Stem Cell;Breast	0.661449
NIPBL	GSM752966	H3K27ac	iPS DF 19.11;iPSC;Foreskin	0.633106
NIPBL	GSM2288236	H3K4me3	Astrocyte	0.626123
NIPBL	GSM896161	H3K14ac	H9;Embryonic Stem Cell;Embryo	0.615804
NIPBL	GSM896161	H3K14ac	H9;Embryonic Stem Cell;Embryo	0.615804
NIPBL	GSM956017	H3K4ac	H1;Embryonic Stem Cell;Embryo	0.609659
NIPBL	GSM956017	H3K4ac	H1;Embryonic Stem Cell;Embryo	0.609659
NIPBL	GSM1119156	H3K27ac	Cortex;Brain	0.596599
NIPBL	GSM2288244	H3K4me3	PAR;Astrocyte	0.587253
NIPBL	GSM818031	H3K27ac	H1;Embryonic Stem Cell;Embryo	0.581521
NIPBL	GSM818031	H3K27ac	H1;Embryonic Stem Cell;Embryo	0.581521
NIPBL	GSM908964	H4K8ac	H1;Embryonic Stem Cell;Embryo	0.573783
NIPBL	GSM908964	H4K8ac	H1;Embryonic Stem Cell;Embryo	0.573783
NIPBL	GSM752976	H3K56ac	H9;Embryonic Stem Cell;Embryo	0.568754
NIPBL	GSM752976	H3K56ac	H9;Embryonic Stem Cell;Embryo	0.568754
NIPBL	GSM1835838	H3K27ac	Brain	0.56797
NIPBL	GSM2648926	H3K27ac	H9;Embryonic Stem Cell;Embryo	0.567861
NIPBL	GSM2648926	H3K27ac	H9;Embryonic Stem Cell;Embryo	0.567861
NIPBL	GSM818049	H3K9ac	H1;Embryonic Stem Cell;Embryo	0.565051
NIPBL	GSM818049	H3K9ac	H1;Embryonic Stem Cell;Embryo	0.565051
NIPBL	GSM1013120	H2BK15ac	H1;Embryonic Stem Cell;Embryo	0.556958
NIPBL	GSM1013120	H2BK15ac	H1;Embryonic Stem Cell;Embryo	0.556958
NIPBL	GSM1598017	H3K27ac	Fetal Brain	0.554826
NIPBL	GSM908963	H4K12ac	H1;Embryonic Stem Cell;Embryo	0.553089
NIPBL	GSM908963	H4K12ac	H1;Embryonic Stem Cell;Embryo	0.553089
NIPBL	GSM767341	H3K27ac	H1;Embryonic Stem Cell;Embryo	0.551594
NIPBL	GSM767341	H3K27ac	H1;Embryonic Stem Cell;Embryo	0.551594
NIPBL	GSM1858672	DNase	ZR-75-1;Embryonic Stem Cell;Breast	0.544758
NIPBL	GSM1858672	DNase	ZR-75-1;Embryonic Stem Cell;Breast	0.544758
NIPBL	GSM908941	H2BK120ac	H1;Embryonic Stem Cell;Embryo	0.543975
NIPBL	GSM908941	H2BK120ac	H1;Embryonic Stem Cell;Embryo	0.543975
NIPBL	GSM605322	H3K79me2	H1;Embryonic Stem Cell;Embryo	0.543073
NIPBL	GSM605322	H3K79me2	H1;Embryonic Stem Cell;Embryo	0.543073
NIPBL	GSM1866060	H3K27ac	Brain	0.541057
NIPBL	GSM2648925	H3K27ac	H9;Embryonic Stem Cell;Embryo	0.536857
NIPBL	GSM2648925	H3K27ac	H9;Embryonic Stem Cell;Embryo	0.536857
NIPBL	GSM2046842	H3K27ac	Mesenchymal Stem Cell;Umbilical Cord	0.534425
NIPBL	GSM1316331	H3K4me1	CyT49;Embryonic Stem Cell;Embryo	0.531796
NIPBL	GSM1316331	H3K4me1	CyT49;Embryonic Stem Cell;Embryo	0.531796
NIPBL	GSM767348	H3K4me3	H1;Embryonic Stem Cell;Embryo	0.531244
NIPBL	GSM767348	H3K4me3	H1;Embryonic Stem Cell;Embryo	0.531244
NPM1	GSM667640	H4K91ac	H9;Embryonic Stem Cell;Embryo	0.941379
NPM1	GSM667640	H4K91ac	H9;Embryonic Stem Cell;Embryo	0.941379
NPM1	GSM818024	H3K18ac	H1;Embryonic Stem Cell;Embryo	0.718083
NPM1	GSM818024	H3K18ac	H1;Embryonic Stem Cell;Embryo	0.718083
NPM1	GSM1119155	H3K27ac	Cortex;Brain	0.698235
NPM1	GSM605303	H2BK5ac	H1;Embryonic Stem Cell;Embryo	0.690918
NPM1	GSM605303	H2BK5ac	H1;Embryonic Stem Cell;Embryo	0.690918
NPM1	GSM2861704	H3K27ac	Hematopoietic Stem Cell;Cord blood	0.67028
NPM1	GSM1119153	H3K27ac	Cortex;Brain	0.644489
NPM1	GSM1705252	H3K27ac	Embryonic Stem Cell;Embryo	0.641738
NPM1	GSM1705252	H3K27ac	Embryonic Stem Cell;Embryo	0.641738
NPM1	GSM1705251	H3K27ac	Embryonic Stem Cell;Embryo	0.627614
NPM1	GSM1705251	H3K27ac	Embryonic Stem Cell;Embryo	0.627614
NPM1	GSM1660040	H3K27ac	Brain	0.612637
NPM1	GSM896166	H4K8ac	H1;Embryonic Stem Cell;Embryo	0.610549
NPM1	GSM896166	H4K8ac	H1;Embryonic Stem Cell;Embryo	0.610549
NPM1	GSM1119150	H3K27ac	Cortex;Brain	0.609273
NPM1	GSM772996	H3K4me3	Inferior Temporal Lobe Cell;Brain	0.580186
NPM1	GSM1598025	H3K4me3	Fetal Brain	0.576535
NPM1	GSM1112831	H3K27ac	HUES64;Embryonic Stem Cell;Embryo	0.570916
NPM1	GSM1112831	H3K27ac	HUES64;Embryonic Stem Cell;Embryo	0.570916
NPM1	GSM752976	H3K56ac	H9;Embryonic Stem Cell;Embryo	0.558221
NPM1	GSM752976	H3K56ac	H9;Embryonic Stem Cell;Embryo	0.558221
NPM1	GSM1817153	H3K27ac	Neural crest cell;Cranial	0.555741
NPM1	GSM1817161	H3K27ac	Neural crest cell;Cranial	0.548636
NPM1	ENCSR566DVZ_1	H3K27ac	Embryonic Stem Cell	0.548359
NPM1	ENCSR566DVZ_1	H3K27ac	Embryonic Stem Cell	0.548359
NPM1	GSM1521721	H3K27ac	H9;Embryonic Stem Cell;Embryo	0.548359
NPM1	GSM1521721	H3K27ac	H9;Embryonic Stem Cell;Embryo	0.548359
NPM1	GSM2664353	H3K27ac	TR14;Neuroblastoma cell	0.545791
NPM1	GSM2664353	H3K27ac	TR14;Neuroblastoma cell	0.545791
NPM1	ENCSR564IGJ_2	H3K27ac	SK-N-SH;Neuroblastoma cell;Brain	0.535685
NPM1	ENCSR564IGJ_2	H3K27ac	SK-N-SH;Neuroblastoma cell;Brain	0.535685
NPM1	ENCSR564IGJ_2	H3K27ac	SK-N-SH;Neuroblastoma cell;Brain	0.535685
NPM1	GSM1946439	DNase	hFOB;Embryonic Stem Cell;Bone	0.533376
NPM1	GSM1946439	DNase	hFOB;Embryonic Stem Cell;Bone	0.533376
NPM1	GSM2664313	H3K27ac	Neuroblastoma cell	0.53208
NPM1	GSM2664313	H3K27ac	Neuroblastoma cell	0.53208
NPM1	GSM2648925	H3K27ac	H9;Embryonic Stem Cell;Embryo	0.528512
NPM1	GSM2648925	H3K27ac	H9;Embryonic Stem Cell;Embryo	0.528512
NPM1	GSM772798	H3K36me3	HUES48;Embryonic Stem Cell;Embryo	0.528156
NPM1	GSM772798	H3K36me3	HUES48;Embryonic Stem Cell;Embryo	0.528156
NPM1	GSM621427	H3K9me3	Brain	0.524435
NPM1	GSM1660031	H3K27ac	Brain	0.51144
NPM1	GSM1119126	H3K27ac	Cortex;Brain	0.504795
NPM1	GSM2507475	H3K27ac	iPSC	0.504739
NPM1	ENCSR842NGQ_2	H3K27ac	Stem cell	0.503799
NPM1	ENCSR564IGJ_1	H3K27ac	SK-N-SH;Neuroblastoma cell;Brain	0.49961
NPM1	ENCSR564IGJ_1	H3K27ac	SK-N-SH;Neuroblastoma cell;Brain	0.49961
NPM1	ENCSR564IGJ_1	H3K27ac	SK-N-SH;Neuroblastoma cell;Brain	0.49961
NPM1	GSM772751	H3K36me3	HUES64;Embryonic Stem Cell;Embryo	0.498306
NPM1	GSM772751	H3K36me3	HUES64;Embryonic Stem Cell;Embryo	0.498306
NPM1	GSM1817157	H3K27ac	Neural crest cell;Cranial	0.497062
NPM1	GSM1660039	H3K27ac	Brain	0.496835
POU5F1	GSM602295	H3K4me1	H9;Embryonic Stem Cell;Embryo	0.697596
POU5F1	GSM602295	H3K4me1	H9;Embryonic Stem Cell;Embryo	0.697596
POU5F1	GSM2898795	ATAC-seq	Stem cell	0.599623
POU5F1	GSM878613	DNase	H9;Embryonic Stem Cell;Embryo	0.598933
POU5F1	GSM878613	DNase	H9;Embryonic Stem Cell;Embryo	0.598933
POU5F1	GSM816629	DNase	Embryonic Stem Cell;Embryo	0.59777
POU5F1	GSM816629	DNase	Embryonic Stem Cell;Embryo	0.59777
POU5F1	ENCSR754LIN_1	DNase	Embryonic Stem Cell	0.587936
POU5F1	ENCSR754LIN_1	DNase	Embryonic Stem Cell	0.587936
POU5F1	GSM1014538	DNase	M059J;Glial Cell;Brain	0.566762
POU5F1	GSM2288220	H3K27me3	Astrocyte	0.5646
POU5F1	GSM2898835	ATAC-seq	Stem cell	0.560067
RAD21	GSM2636204	ATAC-seq	Embryonic Stem Cell	0.757972
RAD21	GSM2636204	ATAC-seq	Embryonic Stem Cell	0.757972
RAD21	GSM772832	H3K27ac	Brain	0.73621
RAD21	GSM1571895	H3K27ac	LIS2;Embryonic Stem Cell;Embryo	0.703609
RAD21	GSM1571895	H3K27ac	LIS2;Embryonic Stem Cell;Embryo	0.703609
RAD21	GSM621422	H3K4me3	Mesenchymal Stem Cell;Bone Marrow	0.671462
RAD21	GSM669992	H3K4me3	Inferior Temporal Lobe Cell;Brain	0.661014
RAD21	GSM1119142	H3K27ac	Cortex;Brain	0.625081
RAD21	GSM916040	H3K4me3	Hippocampus Middle Cell;Brain	0.611635
RAD21	GSM2183745	H3K4me3	iPS cells;iPSC	0.59203
RAD21	GSM1866098	H3K27ac	Brain	0.587128
RAD21	GSM2425094	ATAC-seq	Stem cell	0.585993
RAD21	GSM772812	H3K9ac	Mesenchymal Stem Cell;Adipose	0.579439
RAD21	GSM772996	H3K4me3	Inferior Temporal Lobe Cell;Brain	0.574253
RAD21	GSM1858670	DNase	ZR-75-1;Embryonic Stem Cell;Breast	0.573535
RAD21	GSM1858670	DNase	ZR-75-1;Embryonic Stem Cell;Breast	0.573535
RAD21	GSM772901	H3K4me3	Substantia Nigra Cell;Brain	0.573404
RAD21	GSM1866128	H3K4me1	Brain	0.561524
RAD21	GSM1607402	H3K4me3	Stem cell;Foreskin	0.560456
RAD21	GSM818049	H3K9ac	H1;Embryonic Stem Cell;Embryo	0.559765
RAD21	GSM818049	H3K9ac	H1;Embryonic Stem Cell;Embryo	0.559765
RAD21	GSM767344	H3K27me3	H1;Embryonic Stem Cell;Embryo	0.55649
RAD21	GSM767344	H3K27me3	H1;Embryonic Stem Cell;Embryo	0.55649
RAD21	GSM818048	H3K9ac	H1;Embryonic Stem Cell;Embryo	0.551924
RAD21	GSM818048	H3K9ac	H1;Embryonic Stem Cell;Embryo	0.551924
RAD21	GSM772817	H3K4me3	Mesenchymal Stem Cell;Adipose	0.550556
RAD21	GSM773022	H3K4me3	Hippocampus Middle Cell;Brain	0.55017
RAD21	GSM916058	H3K27ac	Mesenchymal Stem Cell;Bone Marrow	0.544879
RAD21	GSM1858672	DNase	ZR-75-1;Embryonic Stem Cell;Breast	0.542893
RAD21	GSM1858672	DNase	ZR-75-1;Embryonic Stem Cell;Breast	0.542893
RAD21	GSM772829	H3K4me3	Brain	0.531837
RAD21	GSM2386576	ATAC-seq	H1;Embryonic Stem Cell;Embryo	0.530702
RAD21	GSM2386576	ATAC-seq	H1;Embryonic Stem Cell;Embryo	0.530702
RB1	GSM2573745	H3K27ac	TIME;Glioblastoma cell;Brain	0.712882
RB1	GSM537677	H3K9ac	iPS-18c;iPSC	0.695222
RB1	GSM2702222	H3K27ac	SK-OV-3;Embryonic Stem Cell;ovarian	0.676148
RB1	GSM2702222	H3K27ac	SK-OV-3;Embryonic Stem Cell;ovarian	0.676148
RB1	GSM1316335	H3K27ac	CyT49;Embryonic Stem Cell;Embryo	0.655493
RB1	GSM1316335	H3K27ac	CyT49;Embryonic Stem Cell;Embryo	0.655493
RB1	GSM2668125	ATAC-seq	GM12878;Lymphoblastoid;Forebrain	0.63877
RB1	GSM1119142	H3K27ac	Cortex;Brain	0.635074
RB1	GSM1576987	H3K27ac	Mesenchymal Stem Cell;Umbilical Cord	0.6277
RB1	GSM1866131	H3K4me3	Brain	0.615505
RB1	GSM706065	H3K27ac	iPS DF 19.11;iPSC;Foreskin	0.586435
RB1	GSM1119151	H3K27ac	Cortex;Brain	0.575015
RB1	GSM2228899	H3K27ac	Stem cell;Foreskin	0.554989
RB1	GSM2228897	H3K4me1	Stem cell;Foreskin	0.552467
RB1	GSM896166	H4K8ac	H1;Embryonic Stem Cell;Embryo	0.543811
RB1	GSM896166	H4K8ac	H1;Embryonic Stem Cell;Embryo	0.543811
RB1	GSM2046842	H3K27ac	Mesenchymal Stem Cell;Umbilical Cord	0.542754
RB1	GSM908937	H2A	H1;Embryonic Stem Cell;Embryo	0.537675
RB1	GSM908937	H2A	H1;Embryonic Stem Cell;Embryo	0.537675
RB1	GSM621427	H3K9me3	Brain	0.535325
RB1	GSM1505670	H3K27ac	HUES64;Embryonic Stem Cell;Embryo	0.531828
RB1	GSM1505670	H3K27ac	HUES64;Embryonic Stem Cell;Embryo	0.531828
RB1	ENCSR735CJR_1	H3K4me3	iPSC	0.525542
RB1	GSM752985	H3K4me3	iPS DF 6.9;iPSC	0.525542
RB1	GSM2507475	H3K27ac	iPSC	0.516061
RBL2	ENCSR809CEA_1	DNase	H4;Neuroglioma cell;Brain	0.78801
RBL2	GSM818030	H3K23ac	H1;Embryonic Stem Cell;Embryo	0.661895
RBL2	GSM818030	H3K23ac	H1;Embryonic Stem Cell;Embryo	0.661895
RBL2	GSM2183745	H3K4me3	iPS cells;iPSC	0.613114
RBL2	GSM773028	H3K4me1	iPSC	0.604325
RBL2	GSM646563	DNase	H7;Embryonic Stem Cell;Embryo	0.603609
RBL2	GSM646563	DNase	H7;Embryonic Stem Cell;Embryo	0.603609
RBL2	GSM1866131	H3K4me3	Brain	0.6005
RBL2	GSM1866062	H3K27ac	Brain	0.593169
RBL2	GSM817215	DNase	H1;Embryonic Stem Cell;Embryo	0.592815
RBL2	GSM817215	DNase	H1;Embryonic Stem Cell;Embryo	0.592815
RBL2	GSM816629	DNase	Embryonic Stem Cell;Embryo	0.585289
RBL2	GSM816629	DNase	Embryonic Stem Cell;Embryo	0.585289
RBL2	GSM818059	H4K8ac	H1;Embryonic Stem Cell;Embryo	0.575171
RBL2	GSM818059	H4K8ac	H1;Embryonic Stem Cell;Embryo	0.575171
RBL2	ENCSR000FJL_2	DNase	SK-N-DZ;Neuroblast;Brain	0.569323
RBL2	GSM1119207	H3K27ac	Cortex;Brain	0.565873
RBL2	GSM1119151	H3K27ac	Cortex;Brain	0.562755
RBL2	GSM1024794	DNase	M059J;Glial Cell;Brain	0.559302
RBL2	GSM1817203	ATAC-seq	Neural crest cell;Cranial	0.548589
RBL2	GSM905353	DNase	U87MG;Glial Cell;Brain	0.529753
RBL2	GSM772995	H3K27ac	Inferior Temporal Lobe Cell;Brain	0.523344
RCOR1	GSM1316335	H3K27ac	CyT49;Embryonic Stem Cell;Embryo	0.963823
RCOR1	GSM1316335	H3K27ac	CyT49;Embryonic Stem Cell;Embryo	0.963823
RCOR1	GSM1866080	H3K27ac	Brain	0.919804
RCOR1	GSM537679	H3K4me1	H1;Embryonic Stem Cell;Embryo	0.838859
RCOR1	GSM537679	H3K4me1	H1;Embryonic Stem Cell;Embryo	0.838859
RCOR1	GSM864035	H3K27ac	H1;Embryonic Stem Cell;Embryo	0.80659
RCOR1	GSM864035	H3K27ac	H1;Embryonic Stem Cell;Embryo	0.80659
RCOR1	GSM1316308	H3K27ac	CyT49;Embryonic Stem Cell;Embryo	0.768209
RCOR1	GSM1316308	H3K27ac	CyT49;Embryonic Stem Cell;Embryo	0.768209
RCOR1	GSM1112776	H3K27ac	HUES6;Embryonic Stem Cell;Embryo	0.755746
RCOR1	GSM1112776	H3K27ac	HUES6;Embryonic Stem Cell;Embryo	0.755746
RCOR1	GSM669963	H3K9ac	HUES64;Embryonic Stem Cell;Embryo	0.727099
RCOR1	GSM669963	H3K9ac	HUES64;Embryonic Stem Cell;Embryo	0.727099
RCOR1	GSM2228899	H3K27ac	Stem cell;Foreskin	0.721088
RCOR1	GSM818031	H3K27ac	H1;Embryonic Stem Cell;Embryo	0.691678
RCOR1	GSM818031	H3K27ac	H1;Embryonic Stem Cell;Embryo	0.691678
RCOR1	GSM818059	H4K8ac	H1;Embryonic Stem Cell;Embryo	0.690518
RCOR1	GSM818059	H4K8ac	H1;Embryonic Stem Cell;Embryo	0.690518
RCOR1	GSM736570	DNase	SK-N-MC;Brain	0.681564
RCOR1	GSM1316310	H3K4me1	CyT49;Embryonic Stem Cell;Embryo	0.663411
RCOR1	GSM1316310	H3K4me1	CyT49;Embryonic Stem Cell;Embryo	0.663411
RCOR1	GSM1273645	H3K27ac	H7;Embryonic Stem Cell;Embryo	0.639794
RCOR1	GSM1273645	H3K27ac	H7;Embryonic Stem Cell;Embryo	0.639794
RCOR1	GSM1273665	H3K27ac	Embryonic Stem Cell;Embryo	0.63951
RCOR1	GSM1273665	H3K27ac	Embryonic Stem Cell;Embryo	0.63951
RCOR1	ENCSR004SUL_2	DNase	iPSC	0.637637
RCOR1	GSM1316309	H3K4me1	CyT49;Embryonic Stem Cell;Embryo	0.62764
RCOR1	GSM1316309	H3K4me1	CyT49;Embryonic Stem Cell;Embryo	0.62764
RCOR1	GSM1866100	H3K4me3	Brain	0.620086
RCOR1	GSM1866135	H3K4me3	Brain	0.619644
RCOR1	GSM1866090	H3K27ac	Brain	0.611553
RCOR1	GSM621442	H3K9ac	Mesenchymal Stem Cell;Bone Marrow	0.609514
RCOR1	ENCSR943SYS_1	DNase	Embryonic Stem Cell	0.607917
RCOR1	ENCSR943SYS_1	DNase	Embryonic Stem Cell	0.607917
RCOR1	GSM2120705	H3K4me1	SH-SY5Y;Neuroblastoma cell	0.607791
RCOR1	GSM2120705	H3K4me1	SH-SY5Y;Neuroblastoma cell	0.607791
RCOR1	GSM896162	H3K27ac	H1;Embryonic Stem Cell;Embryo	0.598219
RCOR1	GSM896162	H3K27ac	H1;Embryonic Stem Cell;Embryo	0.598219
RCOR1	GSM1607387	H3K27ac	Stem cell;Foreskin	0.598204
RCOR1	GSM2787359	H3K4me3	Embryonic Stem Cell	0.598168
RCOR1	GSM2787359	H3K4me3	Embryonic Stem Cell	0.598168
RCOR1	GSM1946441	DNase	hFOB;Embryonic Stem Cell;Bone	0.593526
RCOR1	GSM1946441	DNase	hFOB;Embryonic Stem Cell;Bone	0.593526
RCOR1	ENCSR842NGQ_1	H3K27ac	Stem cell	0.591976
RCOR1	ENCSR017OZH_2	DNase	Embryonic Stem Cell	0.587826
RCOR1	ENCSR017OZH_2	DNase	Embryonic Stem Cell	0.587826
RCOR1	GSM2264815	ATAC-seq	C20;hiPSC-derived cells	0.584255
RCOR1	ENCSR964WHY_2	DNase	Embryonic Stem Cell	0.582422
RCOR1	ENCSR964WHY_2	DNase	Embryonic Stem Cell	0.582422
RCOR1	GSM818039	H3K4me1	H1;Embryonic Stem Cell;Embryo	0.580925
RCOR1	GSM818039	H3K4me1	H1;Embryonic Stem Cell;Embryo	0.580925
RCOR1	ENCSR678ILN_2	DNase	Stem cell	0.579694
RCOR1	GSM767343	H3K27ac	H1;Embryonic Stem Cell;Embryo	0.579462
RCOR1	GSM767343	H3K27ac	H1;Embryonic Stem Cell;Embryo	0.579462
RCOR1	GSM818052	H3K9ac	H1;Embryonic Stem Cell;Embryo	0.577467
RCOR1	GSM818052	H3K9ac	H1;Embryonic Stem Cell;Embryo	0.577467
RCOR1	GSM1598025	H3K4me3	Fetal Brain	0.576841
RCOR1	GSM2700776	H3K27ac	SK-N-AS;Neuroblast;Brain	0.575614
REST	ENCSR566DVZ_3	H3K27ac	Embryonic Stem Cell	0.732243
REST	ENCSR566DVZ_3	H3K27ac	Embryonic Stem Cell	0.732243
REST	GSM2579550	ATAC-seq	Embryonic Stem Cell	0.656706
REST	GSM2579550	ATAC-seq	Embryonic Stem Cell	0.656706
REST	GSM908940	H2BK120ac	H1;Embryonic Stem Cell;Embryo	0.650956
REST	GSM908940	H2BK120ac	H1;Embryonic Stem Cell;Embryo	0.650956
REST	GSM1660030	H3K27ac	Brain	0.642713
REST	GSM2898800	ATAC-seq	Stem cell	0.634262
REST	GSM2898803	ATAC-seq	Stem cell	0.625383
REST	GSM1663094	H3K4me3	Hematopoietic Stem Cell;Liver	0.623604
REST	GSM2046865	H3K4me3	Mesenchymal Stem Cell;Umbilical Cord	0.622969
REST	GSM2636205	ATAC-seq	Embryonic Stem Cell	0.618778
REST	GSM2636205	ATAC-seq	Embryonic Stem Cell	0.618778
REST	GSM2898781	ATAC-seq	Stem cell	0.617498
REST	GSM2898784	ATAC-seq	Stem cell	0.607831
REST	GSM2898818	ATAC-seq	Stem cell	0.605622
REST	GSM1866092	H3K4me3	Brain	0.604533
REST	GSM2898788	ATAC-seq	Stem cell	0.604234
REST	GSM956017	H3K4ac	H1;Embryonic Stem Cell;Embryo	0.597951
REST	GSM956017	H3K4ac	H1;Embryonic Stem Cell;Embryo	0.597951
REST	GSM1817160	H3K27ac	Neural crest cell;Cranial	0.597884
REST	GSM2664337	H3K27ac	SJNB-12;Neuroblastoma cell	0.59399
REST	GSM2664337	H3K27ac	SJNB-12;Neuroblastoma cell	0.59399
REST	GSM2046862	H3K4me3	Mesenchymal Stem Cell;Umbilical Cord	0.591444
REST	GSM2359994	H3K4me3	Mesenchymal Stem Cell;Bone Marrow	0.59127
REST	GSM2359992	H3K4me3	Mesenchymal Stem Cell;Bone Marrow	0.590136
REST	GSM1866131	H3K4me3	Brain	0.588622
REST	GSM864799	H3K27ac	H1;Embryonic Stem Cell;Embryo	0.588053
REST	GSM864799	H3K27ac	H1;Embryonic Stem Cell;Embryo	0.588053
REST	GSM2898787	ATAC-seq	Stem cell	0.587778
REST	GSM1817155	H3K27ac	Neural crest cell;Cranial	0.58713
REST	GSM1119139	H3K27ac	Cortex;Brain	0.581198
REST	GSM2898832	ATAC-seq	Stem cell	0.579603
REST	GSM2046864	H3K4me3	Mesenchymal Stem Cell;Umbilical Cord	0.569072
REST	GSM2898783	ATAC-seq	Stem cell	0.567211
REST	GSM997249	H3K27ac	HUES64;Embryonic Stem Cell;Embryo	0.564009
REST	GSM997249	H3K27ac	HUES64;Embryonic Stem Cell;Embryo	0.564009
REST	GSM2898824	ATAC-seq	Stem cell	0.562216
REST	GSM2898816	ATAC-seq	Stem cell	0.556976
REST	GSM2898812	ATAC-seq	Stem cell	0.552784
REST	GSM1316301	H3K27ac	CyT49;Embryonic Stem Cell;Embryo	0.550414
REST	GSM1316301	H3K27ac	CyT49;Embryonic Stem Cell;Embryo	0.550414
REST	GSM1817154	H3K27ac	Neural crest cell;Cranial	0.548815
REST	GSM2898807	ATAC-seq	Stem cell	0.54707
REST	GSM2046866	H3K4me3	Mesenchymal Stem Cell;Umbilical Cord	0.546917
REST	GSM818050	H3K9ac	H1;Embryonic Stem Cell;Embryo	0.545663
REST	GSM818050	H3K9ac	H1;Embryonic Stem Cell;Embryo	0.545663
REST	GSM1498899	H3K4me3	Embryonic Stem Cell	0.54542
REST	GSM1498899	H3K4me3	Embryonic Stem Cell	0.54542
REST	GSM2898798	ATAC-seq	Stem cell	0.542593
REST	GSM2898833	ATAC-seq	Stem cell	0.539064
REST	GSM2664313	H3K27ac	Neuroblastoma cell	0.536504
REST	GSM2664313	H3K27ac	Neuroblastoma cell	0.536504
REST	GSM1663091	H3K4me3	Hematopoietic Stem Cell;Liver	0.53624
REST	GSM2898804	ATAC-seq	Stem cell	0.536077
REST	GSM2898810	ATAC-seq	Stem cell	0.534123
REST	GSM1817152	H3K27ac	Neural crest cell;Cranial	0.531295
REST	GSM2664357	H3K27ac	GI-CA-N;Neuroblastoma cell	0.530422
REST	GSM2664357	H3K27ac	GI-CA-N;Neuroblastoma cell	0.530422
REST	GSM736584	DNase	Astrocyte;Brain	0.527774
REST	GSM736584	DNase	Astrocyte;Brain	0.527774
REST	GSM2898815	ATAC-seq	Stem cell	0.527703
REST	GSM2898791	ATAC-seq	Stem cell	0.526679
REST	GSM1817151	H3K27ac	Neural crest cell;Cranial	0.526316
REST	GSM1663096	H3K4me3	Hematopoietic Stem Cell;Liver	0.524767
REST	GSM2898792	ATAC-seq	Stem cell	0.521728
REST	GSM1835889	H3K4me3	BT-16;Brain	0.520327
SAP30	GSM2898834	ATAC-seq	Stem cell	0.845863
SAP30	GSM1835853	H3K27ac	Brain	0.786338
SAP30	GSM2898783	ATAC-seq	Stem cell	0.749341
SAP30	GSM1817206	ATAC-seq	Neural crest cell;Cranial	0.747187
SAP30	GSM1517547	H3K27ac	SK-N-MC;Brain	0.734744
SAP30	GSM2898818	ATAC-seq	Stem cell	0.676036
SAP30	GSM2898811	ATAC-seq	Stem cell	0.675483
SAP30	GSM2898806	ATAC-seq	Stem cell	0.668394
SAP30	GSM2425094	ATAC-seq	Stem cell	0.661643
SAP30	GSM2046861	H3K4me3	Mesenchymal Stem Cell;Umbilical Cord	0.627883
SAP30	GSM772810	H3K9me3	Neural Progenitor Cell;Brain	0.61885
SAP30	GSM1817160	H3K27ac	Neural crest cell;Cranial	0.617013
SAP30	GSM909313	DNase	H1;Embryonic Stem Cell;Embryo	0.614754
SAP30	GSM909313	DNase	H1;Embryonic Stem Cell;Embryo	0.614754
SAP30	GSM997250	H3K27ac	HUES48;Embryonic Stem Cell;Embryo	0.60854
SAP30	GSM997250	H3K27ac	HUES48;Embryonic Stem Cell;Embryo	0.60854
SAP30	GSM1866095	H3K4me1	Brain	0.605656
SAP30	GSM2898781	ATAC-seq	Stem cell	0.597492
SAP30	GSM1660038	H3K27ac	Brain	0.596093
SAP30	GSM2046864	H3K4me3	Mesenchymal Stem Cell;Umbilical Cord	0.592328
SIN3A	GSM2288220	H3K27me3	Astrocyte	0.637994
SIN3A	GSM1272744	H3K4me3	iPS C1;iPSC	0.621348
SIN3A	GSM1112798	H3K27ac	Mesenchymal Stem Cell;Bone Marrow	0.574516
SIN3A	GSM1119167	H3K27ac	Cortex;Brain	0.563231
SIN3A	GSM816636	DNase	Brain	0.54188
SIN3A	GSM945316	H3K36me3	H7;Embryonic Stem Cell;Embryo	0.526343
SIN3A	GSM945316	H3K36me3	H7;Embryonic Stem Cell;Embryo	0.526343
SIN3A	GSM906381	DNase	H1;Embryonic Stem Cell;Embryo	0.523248
SIN3A	GSM906381	DNase	H1;Embryonic Stem Cell;Embryo	0.523248
SIN3A	GSM1272761	H3K4me1	WIBR3;Embryonic Stem Cell;Embryo	0.521682
SIN3A	GSM1272761	H3K4me1	WIBR3;Embryonic Stem Cell;Embryo	0.521682
SIN3A	GSM773027	H3K36me3	iPSC	0.50172
SIN3A	GSM2425094	ATAC-seq	Stem cell	0.494385
SIN3A	GSM1112792	H3K27ac	Mesenchymal Stem Cell;Bone Marrow	0.486919
SIN3A	GSM602261	H3K4me2	H1;Embryonic Stem Cell;Embryo	0.47576
SIN3A	GSM602261	H3K4me2	H1;Embryonic Stem Cell;Embryo	0.47576
SIN3A	GSM956008	H3K27ac	H1;Embryonic Stem Cell;Embryo	0.472521
SIN3A	GSM956008	H3K27ac	H1;Embryonic Stem Cell;Embryo	0.472521
SIN3A	GSM621427	H3K9me3	Brain	0.471097
SIN3A	GSM1119193	H3K27ac	Cortex;Brain	0.458643
SIN3A	GSM736582	DNase	H1;Embryonic Stem Cell;Embryo	0.451352
SIN3A	GSM736582	DNase	H1;Embryonic Stem Cell;Embryo	0.451352
SIN3A	ENCSR729ENO_1	H3K27ac	iPSC	0.448961
SIN3A	ENCSR706IDL_1	DNase	Midbrain	0.445748
SIN3A	GSM945324	H3K36me3	H7;Embryonic Stem Cell;Embryo	0.443864
SIN3A	GSM945324	H3K36me3	H7;Embryonic Stem Cell;Embryo	0.443864
SIN3A	GSM767349	H3K4me3	H1;Embryonic Stem Cell;Embryo	0.441454
SIN3A	GSM767349	H3K4me3	H1;Embryonic Stem Cell;Embryo	0.441454
SIN3B	GSM1014508	DNase	HA-sp;Astrocyte;Spinal Cord	0.825416
SIN3B	GSM909311	DNase	iPS DF 19.11;iPSC;Foreskin	0.688747
SIN3B	GSM736544	DNase	Astrocyte;Brain	0.644964
SIN3B	GSM736544	DNase	Astrocyte;Brain	0.644964
SIN3B	GSM849026	DNase	Astrocyte;Brain	0.643473
SIN3B	GSM849026	DNase	Astrocyte;Brain	0.643473
SIN3B	ENCSR932KWJ_2	DNase	A-172;Glial Cell;Brain	0.630746
SIN3B	GSM1014538	DNase	M059J;Glial Cell;Brain	0.610502
SIN3B	GSM736610	DNase	H7;Embryonic Stem Cell;Embryo	0.609698
SIN3B	GSM736610	DNase	H7;Embryonic Stem Cell;Embryo	0.609698
SIN3B	GSM736594	DNase	HA-h;Astrocyte;Hippocampus	0.568253
SIN3B	GSM736584	DNase	Astrocyte;Brain	0.539462
SIN3B	GSM736584	DNase	Astrocyte;Brain	0.539462
SIN3B	GSM1024794	DNase	M059J;Glial Cell;Brain	0.527977
SIN3B	GSM1607404	H3K27ac	Stem cell;Foreskin	0.527607
SIN3B	GSM665801	DNase	iPS DF 19.11;iPSC;Foreskin	0.523189
SIN3B	GSM909314	DNase	H1;Embryonic Stem Cell;Embryo	0.507369
SIN3B	GSM909314	DNase	H1;Embryonic Stem Cell;Embryo	0.507369
SIN3B	GSM621402	H3K4me1	Mesenchymal Stem Cell;Bone Marrow	0.504722
SIN3B	ENCSR004SUL_2	DNase	iPSC	0.496825
SKP2	GSM2046865	H3K4me3	Mesenchymal Stem Cell;Umbilical Cord	0.626219
SKP2	GSM2898786	ATAC-seq	Stem cell	0.608643
SKP2	GSM2572336	H3K4me3	SHEP-21N;Neuroblastoma cell;Bone Marrow	0.608559
SKP2	GSM2572336	H3K4me3	SHEP-21N;Neuroblastoma cell;Bone Marrow	0.608559
SKP2	GSM1119158	H3K27ac	Cortex;Brain	0.594542
SKP2	GSM1119126	H3K27ac	Cortex;Brain	0.52136
SKP2	GSM1660031	H3K27ac	Brain	0.521246
SKP2	GSM1119147	H3K27ac	Cortex;Brain	0.515521
SKP2	GSM1119149	H3K27ac	Cortex;Brain	0.515249
SKP2	GSM1660030	H3K27ac	Brain	0.514035
SKP2	GSM2572333	H3K4me3	SHEP-21N;Neuroblastoma cell;Bone Marrow	0.50912
SKP2	GSM2572333	H3K4me3	SHEP-21N;Neuroblastoma cell;Bone Marrow	0.50912
SKP2	ENCSR842NGQ_2	H3K27ac	Stem cell	0.509039
SKP2	GSM2120699	H3K4me3	Neuroblastoma cell	0.508237
SKP2	GSM2120699	H3K4me3	Neuroblastoma cell	0.508237
SKP2	ENCSR946MVP_2	DNase	SK-N-DZ;Neuroblast;Brain	0.506355
SKP2	GSM1014516	DNase	HA-h;Astrocyte;Hippocampus	0.503782
SKP2	GSM1119155	H3K27ac	Cortex;Brain	0.496158
SKP2	GSM1706681	H3K4me3	Embryonic Stem Cell	0.480539
SKP2	GSM1706681	H3K4me3	Embryonic Stem Cell	0.480539
SKP2	GSM1660036	H3K27ac	Brain	0.478901
SKP2	GSM2787358	H3K4me3	Embryonic Stem Cell	0.475116
SKP2	GSM2787358	H3K4me3	Embryonic Stem Cell	0.475116
SKP2	GSM1831755	H3K27ac	WIBR3;Embryonic Stem Cell;Embryo	0.471828
SKP2	GSM1831755	H3K27ac	WIBR3;Embryonic Stem Cell;Embryo	0.471828
SKP2	GSM2288267	H3K4me3	Astrocyte	0.471579
SKP2	GSM1498898	H3K4me3	Embryonic Stem Cell	0.469136
SKP2	GSM1498898	H3K4me3	Embryonic Stem Cell	0.469136
SKP2	GSM1663094	H3K4me3	Hematopoietic Stem Cell;Liver	0.468512
SKP2	GSM2072643	H3K27ac	Neuron;Fetal Brain	0.466813
SMC3	GSM752976	H3K56ac	H9;Embryonic Stem Cell;Embryo	0.882095
SMC3	GSM752976	H3K56ac	H9;Embryonic Stem Cell;Embryo	0.882095
SMC3	ENCSR842NGQ_1	H3K27ac	Stem cell	0.738077
SMC3	GSM816629	DNase	Embryonic Stem Cell;Embryo	0.736063
SMC3	GSM816629	DNase	Embryonic Stem Cell;Embryo	0.736063
SMC3	GSM1498904	H3K27ac	Embryonic Stem Cell	0.69055
SMC3	GSM1498904	H3K27ac	Embryonic Stem Cell	0.69055
SMC3	GSM908940	H2BK120ac	H1;Embryonic Stem Cell;Embryo	0.669399
SMC3	GSM908940	H2BK120ac	H1;Embryonic Stem Cell;Embryo	0.669399
SMC3	GSM1316307	H3K27ac	CyT49;Embryonic Stem Cell;Embryo	0.657151
SMC3	GSM1316307	H3K27ac	CyT49;Embryonic Stem Cell;Embryo	0.657151
SMC3	GSM772848	H3K27ac	iPSC	0.654723
SMC3	GSM908959	H3K79me1	H1;Embryonic Stem Cell;Embryo	0.615625
SMC3	GSM908959	H3K79me1	H1;Embryonic Stem Cell;Embryo	0.615625
SMC3	GSM605314	H3K4me2	H9;Embryonic Stem Cell;Embryo	0.612607
SMC3	GSM605314	H3K4me2	H9;Embryonic Stem Cell;Embryo	0.612607
SMC3	GSM772797	H3K4me3	HUES48;Embryonic Stem Cell;Embryo	0.612177
SMC3	GSM772797	H3K4me3	HUES48;Embryonic Stem Cell;Embryo	0.612177
SMC3	GSM753440	H3K4me3	H1;Embryonic Stem Cell;Embryo	0.605023
SMC3	GSM753440	H3K4me3	H1;Embryonic Stem Cell;Embryo	0.605023
SMC3	GSM1272764	H3K27ac	WIBR3;Embryonic Stem Cell;Embryo	0.603065
SMC3	GSM1272764	H3K27ac	WIBR3;Embryonic Stem Cell;Embryo	0.603065
SMC3	GSM1112831	H3K27ac	HUES64;Embryonic Stem Cell;Embryo	0.583865
SMC3	GSM1112831	H3K27ac	HUES64;Embryonic Stem Cell;Embryo	0.583865
SMC3	GSM864035	H3K27ac	H1;Embryonic Stem Cell;Embryo	0.578555
SMC3	GSM864035	H3K27ac	H1;Embryonic Stem Cell;Embryo	0.578555
SMC3	GSM2898829	ATAC-seq	Stem cell	0.575816
SMC3	GSM2029366	H3K27ac	H9;Embryonic Stem Cell;Embryo	0.575542
SMC3	GSM2029366	H3K27ac	H9;Embryonic Stem Cell;Embryo	0.575542
SMC3	GSM1024755	DNase	H7;Embryonic Stem Cell;Embryo	0.574282
SMC3	GSM1024755	DNase	H7;Embryonic Stem Cell;Embryo	0.574282
SMC3	GSM706064	H3K18ac	H9;Embryonic Stem Cell;Embryo	0.572681
SMC3	GSM706064	H3K18ac	H9;Embryonic Stem Cell;Embryo	0.572681
SMC3	GSM1835838	H3K27ac	Brain	0.569428
SMC3	GSM1316329	H3K27ac	CyT49;Embryonic Stem Cell;Embryo	0.565988
SMC3	GSM1316329	H3K27ac	CyT49;Embryonic Stem Cell;Embryo	0.565988
SMC3	GSM1024754	DNase	H7;Embryonic Stem Cell;Embryo	0.562259
SMC3	GSM1024754	DNase	H7;Embryonic Stem Cell;Embryo	0.562259
SMC3	GSM1316301	H3K27ac	CyT49;Embryonic Stem Cell;Embryo	0.558156
SMC3	GSM1316301	H3K27ac	CyT49;Embryonic Stem Cell;Embryo	0.558156
SMC3	GSM773033	H3K27ac	iPSC	0.557967
SMC3	GSM807403	H3T	H9;Embryonic Stem Cell;Embryo	0.557269
SMC3	GSM807403	H3T	H9;Embryonic Stem Cell;Embryo	0.557269
SMC3	GSM1272746	H3K27ac	iPS C1;iPSC	0.553271
SMC3	GSM667628	H3K56ac	H9;Embryonic Stem Cell;Embryo	0.550028
SMC3	GSM667628	H3K56ac	H9;Embryonic Stem Cell;Embryo	0.550028
SMC3	GSM733763	H3K27ac	Astrocyte;Brain	0.549949
SMC3	GSM733763	H3K27ac	Astrocyte;Brain	0.549949
SMC3	GSM327662	H3K4me3	H9;Embryonic Stem Cell;Embryo	0.548312
SMC3	GSM327662	H3K4me3	H9;Embryonic Stem Cell;Embryo	0.548312
SMC3	GSM667635	H4K5ac	H9;Embryonic Stem Cell;Embryo	0.53812
SMC3	GSM667635	H4K5ac	H9;Embryonic Stem Cell;Embryo	0.53812
SMC3	GSM997249	H3K27ac	HUES64;Embryonic Stem Cell;Embryo	0.532004
SMC3	GSM997249	H3K27ac	HUES64;Embryonic Stem Cell;Embryo	0.532004
SMC3	GSM1273665	H3K27ac	Embryonic Stem Cell;Embryo	0.529464
SMC3	GSM1273665	H3K27ac	Embryonic Stem Cell;Embryo	0.529464
SMC3	ENCSR207TUX_1	DNase	Stem cell	0.529435
SMC3	GSM1112775	H3K27ac	HUES64;Embryonic Stem Cell;Embryo	0.528562
SMC3	GSM1112775	H3K27ac	HUES64;Embryonic Stem Cell;Embryo	0.528562
SMC3	GSM602261	H3K4me2	H1;Embryonic Stem Cell;Embryo	0.527401
SMC3	GSM602261	H3K4me2	H1;Embryonic Stem Cell;Embryo	0.527401
SMC3	GSM2898783	ATAC-seq	Stem cell	0.526357
SMC3	GSM602260	H3K4me2	H1;Embryonic Stem Cell;Embryo	0.52631
SMC3	GSM602260	H3K4me2	H1;Embryonic Stem Cell;Embryo	0.52631
SNAI1	GSM2264805	ATAC-seq	C15;hiPSC-derived cells	0.672924
SNAI1	GSM2386577	ATAC-seq	H1;Embryonic Stem Cell;Embryo	0.632115
SNAI1	GSM2386577	ATAC-seq	H1;Embryonic Stem Cell;Embryo	0.632115
SNAI1	ENCSR932KWJ_2	DNase	A-172;Glial Cell;Brain	0.622909
SNAI1	GSM1185386	H3K27me3	H1;Embryonic Stem Cell;Embryo	0.619521
SNAI1	GSM1185386	H3K27me3	H1;Embryonic Stem Cell;Embryo	0.619521
SNAI1	GSM1607388	H3K4me3	Stem cell;Foreskin	0.593588
SNAI1	GSM806935	H3K4me3	Brain	0.578947
STAG2	GSM1939273	ATAC-seq	Stem cell	0.829614
STAG2	GSM1498907	H3K27ac	Embryonic Stem Cell	0.747778
STAG2	GSM1498907	H3K27ac	Embryonic Stem Cell	0.747778
STAG2	GSM2288186	H3K4me3	Astrocyte	0.658668
STAG2	GSM896162	H3K27ac	H1;Embryonic Stem Cell;Embryo	0.646038
STAG2	GSM896162	H3K27ac	H1;Embryonic Stem Cell;Embryo	0.646038
STAG2	GSM1612070	H3K4me3	Stem cell;Blood	0.627006
STAG2	GSM2288185	H3K4me3	PAR;Astrocyte	0.610574
STAG2	GSM1119127	H3K27ac	Cortex;Brain	0.60945
STAG2	GSM1119247	H3K27ac	Cortex;Brain	0.607605
STAG2	GSM767349	H3K4me3	H1;Embryonic Stem Cell;Embryo	0.60756
STAG2	GSM767349	H3K4me3	H1;Embryonic Stem Cell;Embryo	0.60756
STAG2	GSM1612049	H3K4me3	Stem cell;Blood	0.584015
STAG2	GSM2288228	H3K4me3	133;Astrocyte	0.580553
STAG2	GSM1528889	H3K9me3	H9;Embryonic Stem Cell;Embryo	0.577317
STAG2	GSM1528889	H3K9me3	H9;Embryonic Stem Cell;Embryo	0.577317
STAG2	GSM2288257	H3K4me3	Astrocyte	0.570911
STAG2	GSM752976	H3K56ac	H9;Embryonic Stem Cell;Embryo	0.561732
STAG2	GSM752976	H3K56ac	H9;Embryonic Stem Cell;Embryo	0.561732
STAG2	GSM1119129	H3K27ac	Cortex;Brain	0.560928
STAG2	GSM1024794	DNase	M059J;Glial Cell;Brain	0.553682
STAG2	GSM2288181	H3K4me3	PAR;Astrocyte	0.550913
STAG2	GSM706064	H3K18ac	H9;Embryonic Stem Cell;Embryo	0.547533
STAG2	GSM706064	H3K18ac	H9;Embryonic Stem Cell;Embryo	0.547533
STAG2	GSM2845469	ATAC-seq	RUES2;Embryonic Stem Cell	0.546649
STAG2	GSM2845469	ATAC-seq	RUES2;Embryonic Stem Cell	0.546649
STAG2	GSM736535	DNase	HA-h;Astrocyte;Hippocampus	0.542815
SUZ12	GSM772996	H3K4me3	Inferior Temporal Lobe Cell;Brain	0.783864
SUZ12	GSM602673	H3K79me2	BG03;Embryonic Stem Cell;Embryo	0.774308
SUZ12	GSM602673	H3K79me2	BG03;Embryonic Stem Cell;Embryo	0.774308
SUZ12	GSM669924	H3K4me3	Mesenchymal Stem Cell;Bone Marrow	0.74146
SUZ12	GSM1521724	H3K4me3	H9;Embryonic Stem Cell;Embryo	0.721036
SUZ12	GSM1521724	H3K4me3	H9;Embryonic Stem Cell;Embryo	0.721036
SUZ12	ENCSR716ZJH_1	H3K4me3	Embryonic Stem Cell	0.721036
SUZ12	ENCSR716ZJH_1	H3K4me3	Embryonic Stem Cell	0.721036
SUZ12	GSM1660045	H3K27ac	Brain	0.719585
SUZ12	GSM733718	H3K27ac	H1;Embryonic Stem Cell;Embryo	0.715434
SUZ12	GSM733718	H3K27ac	H1;Embryonic Stem Cell;Embryo	0.715434
SUZ12	GSM772792	H3K4me3	Mesenchymal Stem Cell;Bone Marrow	0.712704
SUZ12	GSM807402	H3K9ac	H1;Embryonic Stem Cell;Embryo	0.712381
SUZ12	GSM807402	H3K9ac	H1;Embryonic Stem Cell;Embryo	0.712381
SUZ12	GSM772747	H3K4me3	Mesenchymal Stem Cell;Adipose	0.709753
SUZ12	GSM535980	H3K4me3	Shef 4;Embryonic Stem Cell;Embryo	0.708288
SUZ12	GSM535980	H3K4me3	Shef 4;Embryonic Stem Cell;Embryo	0.708288
SUZ12	GSM733657	H3K4me3	H1;Embryonic Stem Cell;Embryo	0.707684
SUZ12	GSM733657	H3K4me3	H1;Embryonic Stem Cell;Embryo	0.707684
SUZ12	GSM816629	DNase	Embryonic Stem Cell;Embryo	0.707106
SUZ12	GSM816629	DNase	Embryonic Stem Cell;Embryo	0.707106
SUZ12	GSM733747	H3K4me3	Astrocyte;Brain	0.70584
SUZ12	GSM733747	H3K4me3	Astrocyte;Brain	0.70584
SUZ12	GSM772817	H3K4me3	Mesenchymal Stem Cell;Adipose	0.702481
SUZ12	GSM945191	H3K4me3	H7;Embryonic Stem Cell;Embryo	0.699499
SUZ12	GSM945191	H3K4me3	H7;Embryonic Stem Cell;Embryo	0.699499
SUZ12	GSM621422	H3K4me3	Mesenchymal Stem Cell;Bone Marrow	0.682295
SUZ12	GSM807401	H3K79me2	H1;Embryonic Stem Cell;Embryo	0.677146
SUZ12	GSM807401	H3K79me2	H1;Embryonic Stem Cell;Embryo	0.677146
SUZ12	GSM2507479	H3K4me3	iPSC	0.675345
SUZ12	GSM621442	H3K9ac	Mesenchymal Stem Cell;Bone Marrow	0.672765
SUZ12	GSM669967	H3K4me3	HUES64;Embryonic Stem Cell;Embryo	0.668807
SUZ12	GSM669967	H3K4me3	HUES64;Embryonic Stem Cell;Embryo	0.668807
SUZ12	GSM537687	H3K4me3	iPS-15b;iPSC	0.666973
SUZ12	GSM669889	H3K4me3	HUES6;Embryonic Stem Cell;Embryo	0.663197
SUZ12	GSM669889	H3K4me3	HUES6;Embryonic Stem Cell;Embryo	0.663197
SUZ12	GSM1660039	H3K27ac	Brain	0.662447
SUZ12	GSM669896	H3K9ac	WA-7;Embryonic Stem Cell;Embryo	0.660209
SUZ12	GSM669896	H3K9ac	WA-7;Embryonic Stem Cell;Embryo	0.660209
SUZ12	GSM1003534	H3K9ac	Astrocyte;Brain	0.656194
SUZ12	GSM1003534	H3K9ac	Astrocyte;Brain	0.656194
SUZ12	GSM1517545	H3K27ac	SK-N-MC;Brain	0.655558
SUZ12	GSM867108	H3K4me3	H1;Embryonic Stem Cell;Embryo	0.646521
SUZ12	GSM867108	H3K4me3	H1;Embryonic Stem Cell;Embryo	0.646521
SUZ12	GSM772752	H3K4me3	HUES64;Embryonic Stem Cell;Embryo	0.635251
SUZ12	GSM772752	H3K4me3	HUES64;Embryonic Stem Cell;Embryo	0.635251
SUZ12	GSM867104	H3ac	H1;Embryonic Stem Cell;Embryo	0.634324
SUZ12	GSM867104	H3ac	H1;Embryonic Stem Cell;Embryo	0.634324
SUZ12	GSM2664361	H3K27ac	SK-N-SH;Neuroblastoma cell;Brain	0.633504
SUZ12	GSM2664361	H3K27ac	SK-N-SH;Neuroblastoma cell;Brain	0.633504
SUZ12	GSM2664361	H3K27ac	SK-N-SH;Neuroblastoma cell;Brain	0.633504
SUZ12	GSM669893	H3K4me3	HUES6;Embryonic Stem Cell;Embryo	0.63276
SUZ12	GSM669893	H3K4me3	HUES6;Embryonic Stem Cell;Embryo	0.63276
SUZ12	GSM772822	H3K9ac	Mesenchymal Stem Cell;Adipose	0.627338
SUZ12	GSM2664337	H3K27ac	SJNB-12;Neuroblastoma cell	0.625882
SUZ12	GSM2664337	H3K27ac	SJNB-12;Neuroblastoma cell	0.625882
SUZ12	GSM733773	H3K9ac	H1;Embryonic Stem Cell;Embryo	0.622149
SUZ12	GSM733773	H3K9ac	H1;Embryonic Stem Cell;Embryo	0.622149
SUZ12	GSM772812	H3K9ac	Mesenchymal Stem Cell;Adipose	0.617229
TP53	GSM878613	DNase	H9;Embryonic Stem Cell;Embryo	0.923434
TP53	GSM878613	DNase	H9;Embryonic Stem Cell;Embryo	0.923434
TP53	GSM752976	H3K56ac	H9;Embryonic Stem Cell;Embryo	0.899649
TP53	GSM752976	H3K56ac	H9;Embryonic Stem Cell;Embryo	0.899649
TP53	GSM665802	DNase	iPS DF 6.9;iPSC	0.829685
TP53	ENCSR678ILN_2	DNase	Stem cell	0.821382
TP53	GSM2386580	ATAC-seq	H1;Embryonic Stem Cell;Embryo	0.813888
TP53	GSM2386580	ATAC-seq	H1;Embryonic Stem Cell;Embryo	0.813888
TP53	GSM909311	DNase	iPS DF 19.11;iPSC;Foreskin	0.791686
TP53	GSM816629	DNase	Embryonic Stem Cell;Embryo	0.780163
TP53	GSM816629	DNase	Embryonic Stem Cell;Embryo	0.780163
TP53	GSM767348	H3K4me3	H1;Embryonic Stem Cell;Embryo	0.766989
TP53	GSM767348	H3K4me3	H1;Embryonic Stem Cell;Embryo	0.766989
TP53	GSM602257	H2AK9ac	H1;Embryonic Stem Cell;Embryo	0.761344
TP53	GSM602257	H2AK9ac	H1;Embryonic Stem Cell;Embryo	0.761344
TP53	GSM878616	DNase	H1;Embryonic Stem Cell;Embryo	0.757777
TP53	GSM878616	DNase	H1;Embryonic Stem Cell;Embryo	0.757777
TP53	GSM2288213	H3K4me3	PAR;Astrocyte	0.745977
TP53	GSM595922	DNase	Fetal Brain	0.736293
TP53	GSM1024754	DNase	H7;Embryonic Stem Cell;Embryo	0.730062
TP53	GSM1024754	DNase	H7;Embryonic Stem Cell;Embryo	0.730062
TP53	GSM878612	DNase	H9;Embryonic Stem Cell;Embryo	0.729458
TP53	GSM878612	DNase	H9;Embryonic Stem Cell;Embryo	0.729458
TP53	GSM2264814	ATAC-seq	C20;hiPSC-derived cells	0.728407
TP53	GSM908949	H3K18ac	H1;Embryonic Stem Cell;Embryo	0.727227
TP53	GSM908949	H3K18ac	H1;Embryonic Stem Cell;Embryo	0.727227
TP53	GSM816632	DNase	H1;Embryonic Stem Cell;Embryo	0.726647
TP53	GSM816632	DNase	H1;Embryonic Stem Cell;Embryo	0.726647
TP53	GSM623513	DNase	H1;Embryonic Stem Cell;Embryo	0.726647
TP53	GSM623513	DNase	H1;Embryonic Stem Cell;Embryo	0.726647
TP53	GSM753440	H3K4me3	H1;Embryonic Stem Cell;Embryo	0.726484
TP53	GSM753440	H3K4me3	H1;Embryonic Stem Cell;Embryo	0.726484
TP53	GSM878621	DNase	H1;Embryonic Stem Cell;Embryo	0.723549
TP53	GSM878621	DNase	H1;Embryonic Stem Cell;Embryo	0.723549
TP53	GSM817215	DNase	H1;Embryonic Stem Cell;Embryo	0.717962
TP53	GSM817215	DNase	H1;Embryonic Stem Cell;Embryo	0.717962
TP53	GSM665801	DNase	iPS DF 19.11;iPSC;Foreskin	0.714966
TP53	ENCSR746ZPP_1	DNase	iPSC	0.714801
TP53	ENCSR932KWJ_2	DNase	A-172;Glial Cell;Brain	0.712434
TP53	GSM736638	DNase	H7;Embryonic Stem Cell;Embryo	0.71228
TP53	GSM736638	DNase	H7;Embryonic Stem Cell;Embryo	0.71228
TP53	GSM665819	DNase	Fetal Brain	0.712223
TP53	ENCSR017OZH_2	DNase	Embryonic Stem Cell	0.711175
TP53	ENCSR017OZH_2	DNase	Embryonic Stem Cell	0.711175
TP53	GSM595923	DNase	Fetal Brain	0.707727
TP53	ENCSR927PHF_1	H3K4me3	iPSC	0.703372
TP53	GSM752984	H3K4me3	iPS DF 19.11;iPSC;Foreskin	0.703372
TP53	GSM878652	DNase	Fetal Brain	0.70147
TP53	GSM665803	DNase	iPS DF 4.7;iPSC	0.69783
TP53	GSM878650	DNase	Fetal Brain	0.694315
TP53	GSM2386581	ATAC-seq	H1;Embryonic Stem Cell;Embryo	0.68898
TP53	GSM2386581	ATAC-seq	H1;Embryonic Stem Cell;Embryo	0.68898
TP53	ENCSR475VQD_2	DNase	Brain	0.684256
TP53	GSM818031	H3K27ac	H1;Embryonic Stem Cell;Embryo	0.683696
TP53	GSM818031	H3K27ac	H1;Embryonic Stem Cell;Embryo	0.683696
TP53	ENCSR004SUL_1	DNase	iPSC	0.677112
TP53	GSM1316301	H3K27ac	CyT49;Embryonic Stem Cell;Embryo	0.674469
TP53	GSM1316301	H3K27ac	CyT49;Embryonic Stem Cell;Embryo	0.674469
TP53	GSM646563	DNase	H7;Embryonic Stem Cell;Embryo	0.670842
TP53	GSM646563	DNase	H7;Embryonic Stem Cell;Embryo	0.670842
TP53	GSM1119171	H3K27ac	Cortex;Brain	0.668127
TP53	GSM1316322	H3K27ac	CyT49;Embryonic Stem Cell;Embryo	0.666728
TP53	GSM1316322	H3K27ac	CyT49;Embryonic Stem Cell;Embryo	0.666728
TP53	GSM736610	DNase	H7;Embryonic Stem Cell;Embryo	0.66647
TP53	GSM736610	DNase	H7;Embryonic Stem Cell;Embryo	0.66647
TP53	ENCSR000FJL_2	DNase	SK-N-DZ;Neuroblast;Brain	0.666324
TP53	ENCSR678ILN_1	DNase	Stem cell	0.664128
TP53	GSM605302	H2BK5ac	H1;Embryonic Stem Cell;Embryo	0.660905
TP53	GSM605302	H2BK5ac	H1;Embryonic Stem Cell;Embryo	0.660905
TP53	GSM909313	DNase	H1;Embryonic Stem Cell;Embryo	0.65808
TP53	GSM909313	DNase	H1;Embryonic Stem Cell;Embryo	0.65808
TP53	GSM736582	DNase	H1;Embryonic Stem Cell;Embryo	0.657202
TP53	GSM736582	DNase	H1;Embryonic Stem Cell;Embryo	0.657202
TP53	ENCSR595CSH	DNase	Brain	0.65622
TP53	GSM605307	H3K27ac	H9;Embryonic Stem Cell;Embryo	0.652439
TP53	GSM605307	H3K27ac	H9;Embryonic Stem Cell;Embryo	0.652439
TP53	GSM669963	H3K9ac	HUES64;Embryonic Stem Cell;Embryo	0.649674
TP53	GSM669963	H3K9ac	HUES64;Embryonic Stem Cell;Embryo	0.649674
TP53	ENCSR004SUL_2	DNase	iPSC	0.648019
TP53	GSM2386583	ATAC-seq	H1;Embryonic Stem Cell;Embryo	0.647399
TP53	GSM2386583	ATAC-seq	H1;Embryonic Stem Cell;Embryo	0.647399
TP53	GSM665800	DNase	iPS DF 19.7;iPSC	0.646876
TP53	GSM1316328	H3K27ac	CyT49;Embryonic Stem Cell;Embryo	0.645484
TP53	GSM1316328	H3K27ac	CyT49;Embryonic Stem Cell;Embryo	0.645484
TP53	GSM595928	DNase	Fetal Brain	0.640293
TP53	ENCSR943SYS_2	DNase	Embryonic Stem Cell	0.636379
TP53	ENCSR943SYS_2	DNase	Embryonic Stem Cell	0.636379
TP53	GSM410807	H3K9ac	H1;Embryonic Stem Cell;Embryo	0.635284
TP53	GSM410807	H3K9ac	H1;Embryonic Stem Cell;Embryo	0.635284
TP53	GSM878651	DNase	Fetal Brain	0.633652
TP53	GSM1273660	H3K27ac	Embryonic Stem Cell;Embryo	0.631624
TP53	GSM1273660	H3K27ac	Embryonic Stem Cell;Embryo	0.631624
TP53	GSM1127070	H3K36me3	UCSF-4* ;Embryonic Stem Cell;Embryo	0.630372
TP53	GSM1127070	H3K36me3	UCSF-4* ;Embryonic Stem Cell;Embryo	0.630372
TP53	GSM2288204	H3K4me3	Astrocyte	0.628323
TP53	GSM595920	DNase	Fetal Brain	0.626423
TP53	ENCSR754LIN_1	DNase	Embryonic Stem Cell	0.625873
TP53	ENCSR754LIN_1	DNase	Embryonic Stem Cell	0.625873
TP53	GSM752962	H2BK120ac	H9;Embryonic Stem Cell;Embryo	0.624562
TP53	GSM752962	H2BK120ac	H9;Embryonic Stem Cell;Embryo	0.624562
TP53	GSM327662	H3K4me3	H9;Embryonic Stem Cell;Embryo	0.620352
TP53	GSM327662	H3K4me3	H9;Embryonic Stem Cell;Embryo	0.620352
TP53	GSM1027328	DNase	Fetal Brain	0.619701
TP53	GSM575291	H3K4me3	PDB2lox-17;iPSC	0.618068
TP53	ENCSR017OZH_1	DNase	Embryonic Stem Cell	0.616249
TP53	ENCSR017OZH_1	DNase	Embryonic Stem Cell	0.616249
TP53	GSM327664	H3K36me3	H9;Embryonic Stem Cell;Embryo	0.616237
TP53	GSM327664	H3K36me3	H9;Embryonic Stem Cell;Embryo	0.616237
YY1	GSM1866062	H3K27ac	Brain	0.929247
YY1	GSM1273670	H3K27ac	Embryonic Stem Cell;Embryo	0.848703
YY1	GSM1273670	H3K27ac	Embryonic Stem Cell;Embryo	0.848703
YY1	GSM864035	H3K27ac	H1;Embryonic Stem Cell;Embryo	0.796351
YY1	GSM864035	H3K27ac	H1;Embryonic Stem Cell;Embryo	0.796351
YY1	GSM1273665	H3K27ac	Embryonic Stem Cell;Embryo	0.768726
YY1	GSM1273665	H3K27ac	Embryonic Stem Cell;Embryo	0.768726
YY1	GSM1273660	H3K27ac	Embryonic Stem Cell;Embryo	0.750296
YY1	GSM1273660	H3K27ac	Embryonic Stem Cell;Embryo	0.750296
YY1	GSM1316321	H3K27ac	CyT49;Embryonic Stem Cell;Embryo	0.727739
YY1	GSM1316321	H3K27ac	CyT49;Embryonic Stem Cell;Embryo	0.727739
YY1	GSM818020	H3K14ac	H1;Embryonic Stem Cell;Embryo	0.724796
YY1	GSM818020	H3K14ac	H1;Embryonic Stem Cell;Embryo	0.724796
YY1	GSM1817160	H3K27ac	Neural crest cell;Cranial	0.716931
YY1	GSM1316322	H3K27ac	CyT49;Embryonic Stem Cell;Embryo	0.71114
YY1	GSM1316322	H3K27ac	CyT49;Embryonic Stem Cell;Embryo	0.71114
YY1	GSM1316300	H3K27ac	CyT49;Embryonic Stem Cell;Embryo	0.69874
YY1	GSM1316300	H3K27ac	CyT49;Embryonic Stem Cell;Embryo	0.69874
YY1	GSM874990	H3K27me3	H1;Embryonic Stem Cell;Embryo	0.679983
YY1	GSM874990	H3K27me3	H1;Embryonic Stem Cell;Embryo	0.679983
YY1	GSM916021	H2A	Neural Progenitor Cell;Brain	0.676085
YY1	GSM1119167	H3K27ac	Cortex;Brain	0.671936
YY1	GSM906379	DNase	H1;Embryonic Stem Cell;Embryo	0.65891
YY1	GSM906379	DNase	H1;Embryonic Stem Cell;Embryo	0.65891
YY1	ENCSR927PHF_1	H3K4me3	iPSC	0.657704
YY1	GSM752984	H3K4me3	iPS DF 19.11;iPSC;Foreskin	0.657704
YY1	GSM997249	H3K27ac	HUES64;Embryonic Stem Cell;Embryo	0.655998
YY1	GSM997249	H3K27ac	HUES64;Embryonic Stem Cell;Embryo	0.655998
YY1	GSM1316307	H3K27ac	CyT49;Embryonic Stem Cell;Embryo	0.648629
YY1	GSM1316307	H3K27ac	CyT49;Embryonic Stem Cell;Embryo	0.648629
YY1	GSM818051	H3K9ac	H1;Embryonic Stem Cell;Embryo	0.637044
YY1	GSM818051	H3K9ac	H1;Embryonic Stem Cell;Embryo	0.637044
YY1	GSM1272770	H3K27ac	WIBR3;Embryonic Stem Cell;Embryo	0.633418
YY1	GSM1272770	H3K27ac	WIBR3;Embryonic Stem Cell;Embryo	0.633418
YY1	ENCSR678ILN_1	DNase	Stem cell	0.632342
YY1	GSM908964	H4K8ac	H1;Embryonic Stem Cell;Embryo	0.629121
YY1	GSM908964	H4K8ac	H1;Embryonic Stem Cell;Embryo	0.629121
YY1	GSM595922	DNase	Fetal Brain	0.626958
YY1	GSM1817159	H3K27ac	Neural crest cell;Cranial	0.625271
YY1	GSM1598017	H3K27ac	Fetal Brain	0.624786
YY1	GSM714808	H3K4me1	Neural crest cell;Cranial	0.622508
YY1	GSM1498898	H3K4me3	Embryonic Stem Cell	0.619463
YY1	GSM1498898	H3K4me3	Embryonic Stem Cell	0.619463
YY1	GSM2898818	ATAC-seq	Stem cell	0.617502
YY1	GSM908955	H3K4ac	H1;Embryonic Stem Cell;Embryo	0.616315
YY1	GSM908955	H3K4ac	H1;Embryonic Stem Cell;Embryo	0.616315
YY1	GSM602296	H3K4me3	H9;Embryonic Stem Cell;Embryo	0.615296
YY1	GSM602296	H3K4me3	H9;Embryonic Stem Cell;Embryo	0.615296
YY1	GSM1706706	H3K4me3	1184;Stem cell	0.614324
YY1	GSM1858672	DNase	ZR-75-1;Embryonic Stem Cell;Breast	0.613344
YY1	GSM1858672	DNase	ZR-75-1;Embryonic Stem Cell;Breast	0.613344
YY1	GSM997250	H3K27ac	HUES48;Embryonic Stem Cell;Embryo	0.611625
YY1	GSM997250	H3K27ac	HUES48;Embryonic Stem Cell;Embryo	0.611625
YY1	GSM1517547	H3K27ac	SK-N-MC;Brain	0.607829
